# Supplementary material for: Genetic variants and their association with phenotypic resistance to bedaquiline in Mycobacterium tuberculosis: a systematic review and individual isolate data analysis
Source: Lancet Microbe. Author manuscript; Available in PMC 2021 Nov 17. (PMC8597953; doi:10.1016/s2666-5247(21)00175-0)
Supplement: 3 [file NIHMS1753644-supplement-3.xlsx]

## Sheet: single variants - all
Gene	Mutation	Pooled for frameshift or premature stop codon (gene)	Considered for merging because of silent mutations	Reducing variants criterion for FDR	Variant count for FDR p-val correction	Found in R (TP)	Found in S (FP)	Missing in R (FN)	Missing in S (TN)	Sensitivity estimate	Sensitivity lower bound	Sensitivity upper bound	Specificity estimate	Specificity lower bound	Specificity upper bound	PPV estimate	PPV lower bound	PPV upper bound	NPV estimate	NPV lower bound	NPV upper bound	Accuracy estimate	Accuracy lower bound	Accuracy upper bound	OR estimate	OR lower bound	OR upper bound	OR p-value	OR p-value (adjusted)	LR+ estimate	LR+ lower bound	LR+ upper bound	LR+ p-value	LR+ p value (adjusted)	LR- estimate	LR- lower bound	LR- upper bound
rv0678	C189A			to be included	1	3	0	189	951	1.5625	0.323391	4.49815	100	99.6129	100	100	29.2402	100	83.4211	81.1328	85.5353	83.4646	81.1816	85.5737	Inf	2.05915	Inf	0.00467832	0.376605	Inf	2.05429	Inf	0.00935666	0.753211	0.984375	0.955018	0.99803
atpE	A83G			to be included	1	3	1	183	950	1.6129	0.333863	4.641	99.8948	99.4155	99.9973	75	19.412	99.3691	83.8482	81.5739	85.9451	83.8171	81.5454	85.9121	15.5738	1.23795	814.215	0.0151845	0.452322	15.3387	1.237	801.016	0.0303691	0.904645	0.984907	0.954533	0.999222
rv0678	138_139insG	yes		considered as pooled		4	3	183	948	2.13904	0.585819	5.38596	99.6845	99.0809	99.9349	57.1429	18.4052	90.1012	83.8196	81.5418	85.92	83.6555	81.3768	85.7587	6.9071	1.15508	47.3815	0.0164478	NA	6.78075	1.15402	45.8666	0.0328956	NA	0.981706	0.948986	0.999098
rv0678	A97G			to be included	1	2	0	188	951	1.05263	0.127734	3.75054	100	99.6129	100	100	15.8114	100	83.4943	81.2086	85.6054	83.5232	81.2411	85.631	Inf	0.942494	Inf	0.0276074	0.452322	Inf	0.942578	Inf	0.0552147	0.904645	0.989474	0.962495	1.00011
atpE	A83T			to be included	1	2	0	190	951	1.04167	0.126401	3.71201	100	99.6129	100	100	15.8114	100	83.3479	81.0572	85.4653	83.3771	81.0898	85.491	Inf	0.932647	Inf	0.0280946	0.452322	Inf	0.932745	Inf	0.0561891	0.904645	0.989583	0.96288	1.00013
rv0678	A152C			to be included	1	2	0	190	951	1.04167	0.126401	3.71201	100	99.6129	100	100	15.8114	100	83.3479	81.0572	85.4653	83.3771	81.0898	85.491	Inf	0.932647	Inf	0.0280946	0.452322	Inf	0.932745	Inf	0.0561891	0.904645	0.989583	0.96288	1.00013
rv0678	C158G			to be included	1	2	0	190	951	1.04167	0.126401	3.71201	100	99.6129	100	100	15.8114	100	83.3479	81.0572	85.4653	83.3771	81.0898	85.491	Inf	0.932647	Inf	0.0280946	0.452322	Inf	0.932745	Inf	0.0561891	0.904645	0.989583	0.96288	1.00013
rv0678	C403G			to be included	1	2	0	190	951	1.04167	0.126401	3.71201	100	99.6129	100	100	15.8114	100	83.3479	81.0572	85.4653	83.3771	81.0898	85.491	Inf	0.932647	Inf	0.0280946	0.452322	Inf	0.932745	Inf	0.0561891	0.904645	0.989583	0.96288	1.00013
rv0678	G281A			to be included	1	2	0	190	951	1.04167	0.126401	3.71201	100	99.6129	100	100	15.8114	100	83.3479	81.0572	85.4653	83.3771	81.0898	85.491	Inf	0.932647	Inf	0.0280946	0.452322	Inf	0.932745	Inf	0.0561891	0.904645	0.989583	0.96288	1.00013
rv0678	G287A			to be included	1	2	0	190	951	1.04167	0.126401	3.71201	100	99.6129	100	100	15.8114	100	83.3479	81.0572	85.4653	83.3771	81.0898	85.491	Inf	0.932647	Inf	0.0280946	0.452322	Inf	0.932745	Inf	0.0561891	0.904645	0.989583	0.96288	1.00013
rv0678	198_199insG	yes		considered as pooled		2	0	190	951	1.04167	0.126401	3.71201	100	99.6129	100	100	15.8114	100	83.3479	81.0572	85.4653	83.3771	81.0898	85.491	Inf	0.932647	Inf	0.0280946	NA	Inf	0.932745	Inf	0.0561891	NA	0.989583	0.96288	1.00013
rv0678	C400T	yes		considered as pooled		2	0	190	951	1.04167	0.126401	3.71201	100	99.6129	100	100	15.8114	100	83.3479	81.0572	85.4653	83.3771	81.0898	85.491	Inf	0.932647	Inf	0.0280946	NA	Inf	0.932745	Inf	0.0561891	NA	0.989583	0.96288	1.00013
rv1979c	A857G			to be included	1	0	22	105	766	0	0	3.45222	97.2081	95.8034	98.2423	0	0	15.4373	87.9449	85.5959	90.0334	85.7783	83.3136	88.004	0	0	1.35716	0.0969635	0.730936	0	0	1.34578	0.123209	1	1.02872	0.991433	1.0438
rv0678	T157C			to be included	1	2	1	189	950	1.04712	0.127064	3.73118	99.8948	99.4155	99.9973	66.6667	9.42993	99.1596	83.4065	81.1165	85.5224	83.3625	81.0735	85.4781	10.0529	0.519253	591.276	0.0743172	0.730936	9.95812	0.519968	584.502	0.148634	1	0.99057	0.963643	1.00164
rv0678	G5T			to be included	1	2	1	190	950	1.04167	0.126401	3.71201	99.8948	99.4155	99.9973	66.6667	9.42993	99.1596	83.3333	81.0408	85.4524	83.2896	80.9981	85.4083	10	0.516539	588.178	0.074927	0.730936	9.90625	0.517256	581.474	0.149854	1	0.990625	0.963831	1.00165
rv1979c	A733C			to be included	1	1	0	104	788	0.952381	0.0241093	5.19224	100	99.533	100	100	2.5	100	88.3408	86.051	90.3736	88.3539	86.0664	90.3845	Inf	0.19243	Inf	0.117581	0.730936	Inf	0.192622	Inf	0.235162	1	0.990476	0.948078	1.00198
rv1979c	G1226A			to be included	1	2	37	103	751	1.90476	0.231514	6.71158	95.3046	93.5858	96.6728	5.12821	0.627197	17.3245	87.9391	85.5645	90.048	84.3225	81.7692	86.6468	0.394122	0.0453905	1.56908	0.30474	1	0.405663	0.0476442	1.53323	0.282755	1	1.02928	0.97666	1.05738
atpE	A83C			to be included	1	1	0	189	951	0.526316	0.0133243	2.89741	100	99.6129	100	100	2.5	100	83.4211	81.1328	85.5353	83.4356	81.1491	85.5481	Inf	0.12834	Inf	0.166521	0.730936	Inf	0.128454	Inf	0.333041	1	0.994737	0.971026	1.002
rv0678	C148T			to be included	1	1	0	190	951	0.52356	0.0132545	2.88242	100	99.6129	100	100	2.5	100	83.3479	81.0572	85.4653	83.3625	81.0735	85.4781	Inf	0.127668	Inf	0.16725	0.730936	Inf	0.127782	Inf	0.334501	1	0.994764	0.971176	1.002
rv0678	C214T			to be included	1	1	0	190	951	0.52356	0.0132545	2.88242	100	99.6129	100	100	2.5	100	83.3479	81.0572	85.4653	83.3625	81.0735	85.4781	Inf	0.127668	Inf	0.16725	0.730936	Inf	0.127782	Inf	0.334501	1	0.994764	0.971176	1.002
rv0678	C280T			to be included	1	1	0	190	951	0.52356	0.0132545	2.88242	100	99.6129	100	100	2.5	100	83.3479	81.0572	85.4653	83.3625	81.0735	85.4781	Inf	0.127668	Inf	0.16725	0.730936	Inf	0.127782	Inf	0.334501	1	0.994764	0.971176	1.002
rv0678	G361A			to be included	1	1	0	190	951	0.52356	0.0132545	2.88242	100	99.6129	100	100	2.5	100	83.3479	81.0572	85.4653	83.3625	81.0735	85.4781	Inf	0.127668	Inf	0.16725	0.730936	Inf	0.127782	Inf	0.334501	1	0.994764	0.971176	1.002
rv0678	212delC	yes		considered as pooled		1	0	190	951	0.52356	0.0132545	2.88242	100	99.6129	100	100	2.5	100	83.3479	81.0572	85.4653	83.3625	81.0735	85.4781	Inf	0.127668	Inf	0.16725	NA	Inf	0.127782	Inf	0.334501	NA	0.994764	0.971176	1.002
atpE	T-72C			to be included	1	1	0	191	951	0.520833	0.0131855	2.86758	100	99.6129	100	100	2.5	100	83.275	80.9816	85.3953	83.2896	80.9981	85.4083	Inf	0.127003	Inf	0.167979	0.730936	Inf	0.127117	Inf	0.335958	1	0.994792	0.971324	1.00201
rv0678	145-147indel			to be included	1	1	0	191	951	0.520833	0.0131855	2.86758	100	99.6129	100	100	2.5	100	83.275	80.9816	85.3953	83.2896	80.9981	85.4083	Inf	0.127003	Inf	0.167979	0.730936	Inf	0.127117	Inf	0.335958	1	0.994792	0.971324	1.00201
rv0678	A263G			to be included	1	1	0	191	951	0.520833	0.0131855	2.86758	100	99.6129	100	100	2.5	100	83.275	80.9816	85.3953	83.2896	80.9981	85.4083	Inf	0.127003	Inf	0.167979	0.730936	Inf	0.127117	Inf	0.335958	1	0.994792	0.971324	1.00201
rv0678	A271C			to be included	1	1	0	191	951	0.520833	0.0131855	2.86758	100	99.6129	100	100	2.5	100	83.275	80.9816	85.3953	83.2896	80.9981	85.4083	Inf	0.127003	Inf	0.167979	0.730936	Inf	0.127117	Inf	0.335958	1	0.994792	0.971324	1.00201
rv0678	A413G			to be included	1	1	0	191	951	0.520833	0.0131855	2.86758	100	99.6129	100	100	2.5	100	83.275	80.9816	85.3953	83.2896	80.9981	85.4083	Inf	0.127003	Inf	0.167979	0.730936	Inf	0.127117	Inf	0.335958	1	0.994792	0.971324	1.00201
rv0678	A65T			to be included	1	1	0	191	951	0.520833	0.0131855	2.86758	100	99.6129	100	100	2.5	100	83.275	80.9816	85.3953	83.2896	80.9981	85.4083	Inf	0.127003	Inf	0.167979	0.730936	Inf	0.127117	Inf	0.335958	1	0.994792	0.971324	1.00201
rv0678	C155T			to be included	1	1	0	191	951	0.520833	0.0131855	2.86758	100	99.6129	100	100	2.5	100	83.275	80.9816	85.3953	83.2896	80.9981	85.4083	Inf	0.127003	Inf	0.167979	0.730936	Inf	0.127117	Inf	0.335958	1	0.994792	0.971324	1.00201
rv0678	C257T			to be included	1	1	0	191	951	0.520833	0.0131855	2.86758	100	99.6129	100	100	2.5	100	83.275	80.9816	85.3953	83.2896	80.9981	85.4083	Inf	0.127003	Inf	0.167979	0.730936	Inf	0.127117	Inf	0.335958	1	0.994792	0.971324	1.00201
rv0678	C286T			to be included	1	1	0	191	951	0.520833	0.0131855	2.86758	100	99.6129	100	100	2.5	100	83.275	80.9816	85.3953	83.2896	80.9981	85.4083	Inf	0.127003	Inf	0.167979	0.730936	Inf	0.127117	Inf	0.335958	1	0.994792	0.971324	1.00201
rv0678	G120C			to be included	1	1	0	191	951	0.520833	0.0131855	2.86758	100	99.6129	100	100	2.5	100	83.275	80.9816	85.3953	83.2896	80.9981	85.4083	Inf	0.127003	Inf	0.167979	0.730936	Inf	0.127117	Inf	0.335958	1	0.994792	0.971324	1.00201
rv0678	G197A			to be included	1	1	0	191	951	0.520833	0.0131855	2.86758	100	99.6129	100	100	2.5	100	83.275	80.9816	85.3953	83.2896	80.9981	85.4083	Inf	0.127003	Inf	0.167979	0.730936	Inf	0.127117	Inf	0.335958	1	0.994792	0.971324	1.00201
rv0678	G215A			to be included	1	1	0	191	951	0.520833	0.0131855	2.86758	100	99.6129	100	100	2.5	100	83.275	80.9816	85.3953	83.2896	80.9981	85.4083	Inf	0.127003	Inf	0.167979	0.730936	Inf	0.127117	Inf	0.335958	1	0.994792	0.971324	1.00201
rv0678	G326C			to be included	1	1	0	191	951	0.520833	0.0131855	2.86758	100	99.6129	100	100	2.5	100	83.275	80.9816	85.3953	83.2896	80.9981	85.4083	Inf	0.127003	Inf	0.167979	0.730936	Inf	0.127117	Inf	0.335958	1	0.994792	0.971324	1.00201
rv0678	T124C			to be included	1	1	0	191	951	0.520833	0.0131855	2.86758	100	99.6129	100	100	2.5	100	83.275	80.9816	85.3953	83.2896	80.9981	85.4083	Inf	0.127003	Inf	0.167979	0.730936	Inf	0.127117	Inf	0.335958	1	0.994792	0.971324	1.00201
rv0678	T323C			to be included	1	1	0	191	951	0.520833	0.0131855	2.86758	100	99.6129	100	100	2.5	100	83.275	80.9816	85.3953	83.2896	80.9981	85.4083	Inf	0.127003	Inf	0.167979	0.730936	Inf	0.127117	Inf	0.335958	1	0.994792	0.971324	1.00201
rv0678	T332A			to be included	1	1	0	191	951	0.520833	0.0131855	2.86758	100	99.6129	100	100	2.5	100	83.275	80.9816	85.3953	83.2896	80.9981	85.4083	Inf	0.127003	Inf	0.167979	0.730936	Inf	0.127117	Inf	0.335958	1	0.994792	0.971324	1.00201
rv0678	T407C			to be included	1	1	0	191	951	0.520833	0.0131855	2.86758	100	99.6129	100	100	2.5	100	83.275	80.9816	85.3953	83.2896	80.9981	85.4083	Inf	0.127003	Inf	0.167979	0.730936	Inf	0.127117	Inf	0.335958	1	0.994792	0.971324	1.00201
rv0678	T437C			to be included	1	1	0	191	951	0.520833	0.0131855	2.86758	100	99.6129	100	100	2.5	100	83.275	80.9816	85.3953	83.2896	80.9981	85.4083	Inf	0.127003	Inf	0.167979	0.730936	Inf	0.127117	Inf	0.335958	1	0.994792	0.971324	1.00201
rv0678	139_141insTG	yes		considered as pooled		1	0	191	951	0.520833	0.0131855	2.86758	100	99.6129	100	100	2.5	100	83.275	80.9816	85.3953	83.2896	80.9981	85.4083	Inf	0.127003	Inf	0.167979	NA	Inf	0.127117	Inf	0.335958	NA	0.994792	0.971324	1.00201
rv0678	16_17delGG	yes		considered as pooled		1	0	191	951	0.520833	0.0131855	2.86758	100	99.6129	100	100	2.5	100	83.275	80.9816	85.3953	83.2896	80.9981	85.4083	Inf	0.127003	Inf	0.167979	NA	Inf	0.127117	Inf	0.335958	NA	0.994792	0.971324	1.00201
rv0678	172_173insIS6110	yes		considered as pooled		1	0	191	951	0.520833	0.0131855	2.86758	100	99.6129	100	100	2.5	100	83.275	80.9816	85.3953	83.2896	80.9981	85.4083	Inf	0.127003	Inf	0.167979	NA	Inf	0.127117	Inf	0.335958	NA	0.994792	0.971324	1.00201
rv0678	18_19delGG	yes		considered as pooled		1	0	191	951	0.520833	0.0131855	2.86758	100	99.6129	100	100	2.5	100	83.275	80.9816	85.3953	83.2896	80.9981	85.4083	Inf	0.127003	Inf	0.167979	NA	Inf	0.127117	Inf	0.335958	NA	0.994792	0.971324	1.00201
rv0678	19delG	yes		considered as pooled		1	0	191	951	0.520833	0.0131855	2.86758	100	99.6129	100	100	2.5	100	83.275	80.9816	85.3953	83.2896	80.9981	85.4083	Inf	0.127003	Inf	0.167979	NA	Inf	0.127117	Inf	0.335958	NA	0.994792	0.971324	1.00201
rv0678	259_260insG	yes		considered as pooled		1	0	191	951	0.520833	0.0131855	2.86758	100	99.6129	100	100	2.5	100	83.275	80.9816	85.3953	83.2896	80.9981	85.4083	Inf	0.127003	Inf	0.167979	NA	Inf	0.127117	Inf	0.335958	NA	0.994792	0.971324	1.00201
rv0678	272_273insIS6110	yes		considered as pooled		1	0	191	951	0.520833	0.0131855	2.86758	100	99.6129	100	100	2.5	100	83.275	80.9816	85.3953	83.2896	80.9981	85.4083	Inf	0.127003	Inf	0.167979	NA	Inf	0.127117	Inf	0.335958	NA	0.994792	0.971324	1.00201
rv0678	330delA	yes		considered as pooled		1	0	191	951	0.520833	0.0131855	2.86758	100	99.6129	100	100	2.5	100	83.275	80.9816	85.3953	83.2896	80.9981	85.4083	Inf	0.127003	Inf	0.167979	NA	Inf	0.127117	Inf	0.335958	NA	0.994792	0.971324	1.00201
rv0678	334_335insIS6110	yes		considered as pooled		1	0	191	951	0.520833	0.0131855	2.86758	100	99.6129	100	100	2.5	100	83.275	80.9816	85.3953	83.2896	80.9981	85.4083	Inf	0.127003	Inf	0.167979	NA	Inf	0.127117	Inf	0.335958	NA	0.994792	0.971324	1.00201
rv0678	349_350insIS6110	yes		considered as pooled		1	0	191	951	0.520833	0.0131855	2.86758	100	99.6129	100	100	2.5	100	83.275	80.9816	85.3953	83.2896	80.9981	85.4083	Inf	0.127003	Inf	0.167979	NA	Inf	0.127117	Inf	0.335958	NA	0.994792	0.971324	1.00201
rv0678	38_39insA	yes		considered as pooled		1	0	191	951	0.520833	0.0131855	2.86758	100	99.6129	100	100	2.5	100	83.275	80.9816	85.3953	83.2896	80.9981	85.4083	Inf	0.127003	Inf	0.167979	NA	Inf	0.127117	Inf	0.335958	NA	0.994792	0.971324	1.00201
rv0678	65_66insIS6110	yes		considered as pooled		1	0	191	951	0.520833	0.0131855	2.86758	100	99.6129	100	100	2.5	100	83.275	80.9816	85.3953	83.2896	80.9981	85.4083	Inf	0.127003	Inf	0.167979	NA	Inf	0.127117	Inf	0.335958	NA	0.994792	0.971324	1.00201
rv0678	94_95insIS6110	yes		considered as pooled		1	0	191	951	0.520833	0.0131855	2.86758	100	99.6129	100	100	2.5	100	83.275	80.9816	85.3953	83.2896	80.9981	85.4083	Inf	0.127003	Inf	0.167979	NA	Inf	0.127117	Inf	0.335958	NA	0.994792	0.971324	1.00201
rv0678	G61T	yes		considered as pooled		1	0	191	951	0.520833	0.0131855	2.86758	100	99.6129	100	100	2.5	100	83.275	80.9816	85.3953	83.2896	80.9981	85.4083	Inf	0.127003	Inf	0.167979	NA	Inf	0.127117	Inf	0.335958	NA	0.994792	0.971324	1.00201
rv0678	T276A	yes		considered as pooled		1	0	191	951	0.520833	0.0131855	2.86758	100	99.6129	100	100	2.5	100	83.275	80.9816	85.3953	83.2896	80.9981	85.4083	Inf	0.127003	Inf	0.167979	NA	Inf	0.127117	Inf	0.335958	NA	0.994792	0.971324	1.00201
rv1979c	T151A			to be included	1	0	14	105	774	0	0	3.45222	98.2234	97.037	99.0254	0	0	23.1636	88.0546	85.7252	90.1251	86.6741	84.2679	88.8353	0	0	2.26172	0.392417	1	0	0	2.22332	0.342386	1	1.01809	0.981844	1.03053
rv0678	418_419insG	yes		considered as pooled		0	9	192	942	0	0	1.90295	99.0536	98.2111	99.5664	0	0	33.6267	83.0688	80.7569	85.2076	82.4147	80.0814	84.5798	0	0	2.50938	0.370523	NA	0	0	2.48577	0.379719	NA	1.00955	0.98947	1.01821
rv1979c	G114C			to be included	1	1	23	104	765	0.952381	0.0241093	5.19224	97.0812	95.6524	98.1409	4.16667	0.105435	21.1202	88.0322	85.6867	90.116	85.7783	83.3136	88.004	0.319816	0.00769412	2.01403	0.345432	1	0.326294	0.00793721	1.96605	0.409139	1	1.02026	0.975064	1.04053
rv0678	141_142insC	yes		considered as pooled		4	13	172	938	2.27273	0.622634	5.71659	98.633	97.6738	99.2702	23.5294	6.81077	49.8993	84.5045	82.2397	86.5847	83.5847	81.2907	85.7018	1.678	0.393698	5.51303	0.32229	NA	1.66259	0.397714	5.29769	0.53554	NA	0.990817	0.955205	1.01108
rv0678	T119C			to be included	1	0	7	192	944	0	0	1.90295	99.2639	98.4893	99.7036	0	0	40.9616	83.0986	80.7903	85.234	82.5897	80.2646	84.7457	0	0	3.44131	0.608898	1	0	0	3.4051	0.549987	1	1.00742	0.987591	1.01534
rv0678	T2C			to be included	1	1	1	189	950	0.526316	0.0133243	2.89741	99.8948	99.4155	99.9973	50	1.25791	98.7421	83.4065	81.1165	85.5224	83.3479	81.0572	85.4653	5.02646	0.0636993	393.654	0.305434	1	5.00526	0.0638231	390.887	0.610868	1	0.995784	0.971968	1.00375
rv0678	A202G			to be included	1	1	1	191	950	0.520833	0.0131855	2.86758	99.8948	99.4155	99.9973	50	1.25791	98.7421	83.2603	80.9652	85.3824	83.2021	80.9063	85.3255	4.97382	0.0630358	389.547	0.307863	1	4.95313	0.0631584	386.836	0.615727	1	0.995839	0.972266	1.00376
rv0678	C107T			to be included	1	1	1	191	950	0.520833	0.0131855	2.86758	99.8948	99.4155	99.9973	50	1.25791	98.7421	83.2603	80.9652	85.3824	83.2021	80.9063	85.3255	4.97382	0.0630358	389.547	0.307863	1	4.95313	0.0631584	386.836	0.615727	1	0.995839	0.972266	1.00376
rv0678	C158T			to be included	1	1	1	191	950	0.520833	0.0131855	2.86758	99.8948	99.4155	99.9973	50	1.25791	98.7421	83.2603	80.9652	85.3824	83.2021	80.9063	85.3255	4.97382	0.0630358	389.547	0.307863	1	4.95313	0.0631584	386.836	0.615727	1	0.995839	0.972266	1.00376
rv0678	C176T			to be included	1	1	1	191	950	0.520833	0.0131855	2.86758	99.8948	99.4155	99.9973	50	1.25791	98.7421	83.2603	80.9652	85.3824	83.2021	80.9063	85.3255	4.97382	0.0630358	389.547	0.307863	1	4.95313	0.0631584	386.836	0.615727	1	0.995839	0.972266	1.00376
rv0678	C185T			to be included	1	1	1	191	950	0.520833	0.0131855	2.86758	99.8948	99.4155	99.9973	50	1.25791	98.7421	83.2603	80.9652	85.3824	83.2021	80.9063	85.3255	4.97382	0.0630358	389.547	0.307863	1	4.95313	0.0631584	386.836	0.615727	1	0.995839	0.972266	1.00376
rv0678	C296T			to be included	1	1	1	191	950	0.520833	0.0131855	2.86758	99.8948	99.4155	99.9973	50	1.25791	98.7421	83.2603	80.9652	85.3824	83.2021	80.9063	85.3255	4.97382	0.0630358	389.547	0.307863	1	4.95313	0.0631584	386.836	0.615727	1	0.995839	0.972266	1.00376
rv0678	C403T			to be included	1	1	1	191	950	0.520833	0.0131855	2.86758	99.8948	99.4155	99.9973	50	1.25791	98.7421	83.2603	80.9652	85.3824	83.2021	80.9063	85.3255	4.97382	0.0630358	389.547	0.307863	1	4.95313	0.0631584	386.836	0.615727	1	0.995839	0.972266	1.00376
rv0678	G193A			to be included	1	1	1	191	950	0.520833	0.0131855	2.86758	99.8948	99.4155	99.9973	50	1.25791	98.7421	83.2603	80.9652	85.3824	83.2021	80.9063	85.3255	4.97382	0.0630358	389.547	0.307863	1	4.95313	0.0631584	386.836	0.615727	1	0.995839	0.972266	1.00376
rv0678	T131C			to be included	1	1	0	191	951	0.520833	0.0131855	2.86758	100	99.6129	100	100	2.5	100	83.275	80.9816	85.3953	83.2896	80.9981	85.4083	Inf	0.127003	Inf	0.167979	NA	Inf	0.127117	Inf	0.335958	NA	0.994792	0.971324	1.00201
rv0678	T59G			to be included	1	1	1	191	950	0.520833	0.0131855	2.86758	99.8948	99.4155	99.9973	50	1.25791	98.7421	83.2603	80.9652	85.3824	83.2021	80.9063	85.3255	4.97382	0.0630358	389.547	0.307863	1	4.95313	0.0631584	386.836	0.615727	1	0.995839	0.972266	1.00376
rv0678	C265T		yes	to be exlucded - silent mutation		1	1	191	950	0.520833	0.0131855	2.86758	99.8948	99.4155	99.9973	50	1.25791	98.7421	83.2603	80.9652	85.3824	83.2021	80.9063	85.3255	4.97382	0.0630358	389.547	0.307863	NA	4.95313	0.0631584	386.836	0.615727	NA	0.995839	0.972266	1.00376
rv0678	193delG	yes		considered as pooled		2	5	186	946	1.06383	0.129095	3.78989	99.4742	98.7773	99.8291	28.5714	3.66926	70.9579	83.5689	81.2795	85.6823	83.2309	80.9323	85.3564	2.03441	0.192204	12.5319	0.325663	NA	2.0234	0.193317	12.2286	0.651327	NA	0.994591	0.966855	1.00725
rv0678	A67C			to be included	1	0	6	192	945	0	0	1.90295	99.3691	98.6319	99.7681	0	0	45.9258	83.1135	80.8069	85.2471	82.6772	80.3562	84.8286	0	0	4.21493	0.597086	1	0	0	4.16906	0.66173	1	1.00635	0.986629	1.01387
rv0678	T254C			to be included	1	0	6	192	945	0	0	1.90295	99.3691	98.6319	99.7681	0	0	45.9258	83.1135	80.8069	85.2471	82.6772	80.3562	84.8286	0	0	4.21493	0.597086	1	0	0	4.16906	0.66173	1	1.00635	0.986629	1.01387
rv1979c	G114T/C			to be included	1	0	8	105	780	0	0	3.45222	98.9848	98.0094	99.5607	0	0	36.9417	88.1356	85.8207	90.1928	87.346	84.9858	89.4565	0	0	4.41902	0.606268	1	0	0	4.32405	0.732154	1	1.01026	0.974768	1.02031
rv0678	16delG	yes		considered as pooled		0	5	192	946	0	0	1.90295	99.4742	98.7773	99.8291	0	0	52.1824	83.1283	80.8236	85.2603	82.7647	80.4478	84.9114	0	0	5.4179	0.596519	NA	0	0	5.35824	0.796035	NA	1.00529	0.98569	1.01238
rv0678	G337A			to be included	1	1	2	191	949	0.520833	0.0131855	2.86758	99.7897	99.2424	99.9745	33.3333	0.840376	90.5701	83.2456	80.9487	85.3694	83.1146	80.8146	85.2427	2.48429	0.0418915	47.8842	0.424332	1	2.47656	0.0420172	47.2341	0.848663	1	0.996888	0.973218	1.00539
rv0678	T350G			to be included	1	1	2	191	949	0.520833	0.0131855	2.86758	99.7897	99.2424	99.9745	33.3333	0.840376	90.5701	83.2456	80.9487	85.3694	83.1146	80.8146	85.2427	2.48429	0.0418915	47.8842	0.424332	1	2.47656	0.0420172	47.2341	0.848663	1	0.996888	0.973218	1.00539
rv0678	T341C			to be included	1	0	4	192	947	0	0	1.90295	99.5794	98.9266	99.8853	0	0	60.2365	83.1431	80.8402	85.2734	82.8521	80.5395	84.9943	0	0	7.52225	1	1	0	0	7.44084	0.957427	1	1.00422	0.984744	1.01085
rv0678	434delT	yes		considered as pooled		0	4	192	947	0	0	1.90295	99.5794	98.9266	99.8853	0	0	60.2365	83.1431	80.8402	85.2734	82.8521	80.5395	84.9943	0	0	7.52225	1	NA	0	0	7.44084	0.957427	NA	1.00422	0.984744	1.01085
atpE	G82A			to be included	1	0	4	190	947	0	0	1.92279	99.5794	98.9266	99.8853	0	0	60.2365	83.2894	80.9914	85.4135	82.9974	80.6895	85.1336	0	0	7.60181	1	1	0	0	7.5186	0.964167	1	1.00422	0.984548	1.01085
atpE	A196G			to be included	1	0	1	192	950	0	0	1.90295	99.8948	99.4155	99.9973	0	0	97.5	83.1874	80.8898	85.3125	83.1146	80.8146	85.2427	0	0	192.594	1	1	0	0	192.201	1	1	1.00105	0.981882	1.00588
atpE	C188T			to be included	1	0	1	187	950	0	0	1.95333	99.8948	99.4155	99.9973	0	0	97.5	83.5532	81.2683	85.6629	83.4798	81.1923	85.5926	0	0	197.727	1	1	0	0	197.313	1	1	1.00105	0.981404	1.00588
atpE	G183T			to be included	1	0	1	185	950	0	0	1.97424	99.8948	99.4155	99.9973	0	0	97.5	83.7004	81.4208	85.8038	83.6268	81.3445	85.7333	0	0	199.858	1	1	0	0	199.435	1	1	1.00105	0.98119	1.00588
atpE	G-53A			to be included	1	0	1	192	950	0	0	1.90295	99.8948	99.4155	99.9973	0	0	97.5	83.1874	80.8898	85.3125	83.1146	80.8146	85.2427	0	0	192.594	1	1	0	0	192.201	1	1	1.00105	0.981882	1.00588
atpE	G73A			to be included	1	0	1	192	950	0	0	1.90295	99.8948	99.4155	99.9973	0	0	97.5	83.1874	80.8898	85.3125	83.1146	80.8146	85.2427	0	0	192.594	1	1	0	0	192.201	1	1	1.00105	0.981882	1.00588
atpE	T-138C			to be included	1	0	3	192	948	0	0	1.90295	99.6845	99.0809	99.9349	0	0	70.7598	83.1579	80.8568	85.2864	82.9396	80.6311	85.0771	0	0	12.0155	1	1	0	0	11.8933	1	1	1.00316	0.983797	1.00928
pepQ	42delC			to be included	1	0	2	151	895	0	0	2.41337	99.777	99.1969	99.973	0	0	84.1886	85.5641	83.2865	87.6393	85.4008	83.1161	87.4845	0	0	31.6711	1	1	0	0	31.3582	1	1	1.00223	0.977876	1.0081
pepQ	811delC			to be included	1	0	1	151	896	0	0	2.41337	99.8885	99.3804	99.9972	0	0	97.5	85.5778	83.3022	87.6512	85.4962	83.217	87.5738	0	0	230.843	1	1	0	0	230.195	1	1	1.00112	0.976868	1.00623
pepQ	A1021G			to be included	1	0	2	151	895	0	0	2.41337	99.777	99.1969	99.973	0	0	84.1886	85.5641	83.2865	87.6393	85.4008	83.1161	87.4845	0	0	31.6711	1	1	0	0	31.3582	1	1	1.00223	0.977876	1.0081
pepQ	A324G			to be included	1	0	1	151	896	0	0	2.41337	99.8885	99.3804	99.9972	0	0	97.5	85.5778	83.3022	87.6512	85.4962	83.217	87.5738	0	0	230.843	1	1	0	0	230.195	1	1	1.00112	0.976868	1.00623
pepQ	A352G			to be included	1	0	1	151	896	0	0	2.41337	99.8885	99.3804	99.9972	0	0	97.5	85.5778	83.3022	87.6512	85.4962	83.217	87.5738	0	0	230.843	1	1	0	0	230.195	1	1	1.00112	0.976868	1.00623
pepQ	A407G			to be included	1	0	2	151	895	0	0	2.41337	99.777	99.1969	99.973	0	0	84.1886	85.5641	83.2865	87.6393	85.4008	83.1161	87.4845	0	0	31.6711	1	1	0	0	31.3582	1	1	1.00223	0.977876	1.0081
pepQ	A538G			to be included	1	0	1	151	896	0	0	2.41337	99.8885	99.3804	99.9972	0	0	97.5	85.5778	83.3022	87.6512	85.4962	83.217	87.5738	0	0	230.843	1	1	0	0	230.195	1	1	1.00112	0.976868	1.00623
pepQ	A706G			to be included	1	0	1	151	896	0	0	2.41337	99.8885	99.3804	99.9972	0	0	97.5	85.5778	83.3022	87.6512	85.4962	83.217	87.5738	0	0	230.843	1	1	0	0	230.195	1	1	1.00112	0.976868	1.00623
pepQ	C1114G			to be included	1	0	1	151	896	0	0	2.41337	99.8885	99.3804	99.9972	0	0	97.5	85.5778	83.3022	87.6512	85.4962	83.217	87.5738	0	0	230.843	1	1	0	0	230.195	1	1	1.00112	0.976868	1.00623
pepQ	C206T			to be included	1	0	1	151	896	0	0	2.41337	99.8885	99.3804	99.9972	0	0	97.5	85.5778	83.3022	87.6512	85.4962	83.217	87.5738	0	0	230.843	1	1	0	0	230.195	1	1	1.00112	0.976868	1.00623
pepQ	C233T			to be included	1	0	2	151	895	0	0	2.41337	99.777	99.1969	99.973	0	0	84.1886	85.5641	83.2865	87.6393	85.4008	83.1161	87.4845	0	0	31.6711	1	1	0	0	31.3582	1	1	1.00223	0.977876	1.0081
pepQ	C269T			to be included	1	0	1	151	896	0	0	2.41337	99.8885	99.3804	99.9972	0	0	97.5	85.5778	83.3022	87.6512	85.4962	83.217	87.5738	0	0	230.843	1	1	0	0	230.195	1	1	1.00112	0.976868	1.00623
pepQ	C-31T			to be included	1	0	1	151	896	0	0	2.41337	99.8885	99.3804	99.9972	0	0	97.5	85.5778	83.3022	87.6512	85.4962	83.217	87.5738	0	0	230.843	1	1	0	0	230.195	1	1	1.00112	0.976868	1.00623
pepQ	C371T			to be included	1	0	1	151	896	0	0	2.41337	99.8885	99.3804	99.9972	0	0	97.5	85.5778	83.3022	87.6512	85.4962	83.217	87.5738	0	0	230.843	1	1	0	0	230.195	1	1	1.00112	0.976868	1.00623
pepQ	C433A			to be included	1	0	1	151	896	0	0	2.41337	99.8885	99.3804	99.9972	0	0	97.5	85.5778	83.3022	87.6512	85.4962	83.217	87.5738	0	0	230.843	1	1	0	0	230.195	1	1	1.00112	0.976868	1.00623
pepQ	C7T			to be included	1	0	1	151	896	0	0	2.41337	99.8885	99.3804	99.9972	0	0	97.5	85.5778	83.3022	87.6512	85.4962	83.217	87.5738	0	0	230.843	1	1	0	0	230.195	1	1	1.00112	0.976868	1.00623
pepQ	C914T			to be included	1	0	1	151	896	0	0	2.41337	99.8885	99.3804	99.9972	0	0	97.5	85.5778	83.3022	87.6512	85.4962	83.217	87.5738	0	0	230.843	1	1	0	0	230.195	1	1	1.00112	0.976868	1.00623
pepQ	G1108A			to be included	1	0	1	151	896	0	0	2.41337	99.8885	99.3804	99.9972	0	0	97.5	85.5778	83.3022	87.6512	85.4962	83.217	87.5738	0	0	230.843	1	1	0	0	230.195	1	1	1.00112	0.976868	1.00623
pepQ	G-12C			to be included	1	0	1	151	896	0	0	2.41337	99.8885	99.3804	99.9972	0	0	97.5	85.5778	83.3022	87.6512	85.4962	83.217	87.5738	0	0	230.843	1	1	0	0	230.195	1	1	1.00112	0.976868	1.00623
pepQ	G20A			to be included	1	0	2	151	895	0	0	2.41337	99.777	99.1969	99.973	0	0	84.1886	85.5641	83.2865	87.6393	85.4008	83.1161	87.4845	0	0	31.6711	1	1	0	0	31.3582	1	1	1.00223	0.977876	1.0081
pepQ	G274A			to be included	1	0	1	151	896	0	0	2.41337	99.8885	99.3804	99.9972	0	0	97.5	85.5778	83.3022	87.6512	85.4962	83.217	87.5738	0	0	230.843	1	1	0	0	230.195	1	1	1.00112	0.976868	1.00623
pepQ	G278A			to be included	1	0	1	151	896	0	0	2.41337	99.8885	99.3804	99.9972	0	0	97.5	85.5778	83.3022	87.6512	85.4962	83.217	87.5738	0	0	230.843	1	1	0	0	230.195	1	1	1.00112	0.976868	1.00623
pepQ	G347T			to be included	1	0	2	151	895	0	0	2.41337	99.777	99.1969	99.973	0	0	84.1886	85.5641	83.2865	87.6393	85.4008	83.1161	87.4845	0	0	31.6711	1	1	0	0	31.3582	1	1	1.00223	0.977876	1.0081
pepQ	G454A			to be included	1	0	1	151	896	0	0	2.41337	99.8885	99.3804	99.9972	0	0	97.5	85.5778	83.3022	87.6512	85.4962	83.217	87.5738	0	0	230.843	1	1	0	0	230.195	1	1	1.00112	0.976868	1.00623
pepQ	G500T			to be included	1	0	1	151	896	0	0	2.41337	99.8885	99.3804	99.9972	0	0	97.5	85.5778	83.3022	87.6512	85.4962	83.217	87.5738	0	0	230.843	1	1	0	0	230.195	1	1	1.00112	0.976868	1.00623
pepQ	G640T			to be included	1	0	1	151	896	0	0	2.41337	99.8885	99.3804	99.9972	0	0	97.5	85.5778	83.3022	87.6512	85.4962	83.217	87.5738	0	0	230.843	1	1	0	0	230.195	1	1	1.00112	0.976868	1.00623
pepQ	G925A			to be included	1	0	2	151	895	0	0	2.41337	99.777	99.1969	99.973	0	0	84.1886	85.5641	83.2865	87.6393	85.4008	83.1161	87.4845	0	0	31.6711	1	1	0	0	31.3582	1	1	1.00223	0.977876	1.0081
pepQ	T131C			to be included	1	0	1	151	896	0	0	2.41337	99.8885	99.3804	99.9972	0	0	97.5	85.5778	83.3022	87.6512	85.4962	83.217	87.5738	0	0	230.843	1	1	0	0	230.195	1	1	1.00112	0.976868	1.00623
pepQ	T641C			to be included	1	0	1	151	896	0	0	2.41337	99.8885	99.3804	99.9972	0	0	97.5	85.5778	83.3022	87.6512	85.4962	83.217	87.5738	0	0	230.843	1	1	0	0	230.195	1	1	1.00112	0.976868	1.00623
rv0678	138_140insGG			to be included	1	0	1	192	950	0	0	1.90295	99.8948	99.4155	99.9973	0	0	97.5	83.1874	80.8898	85.3125	83.1146	80.8146	85.2427	0	0	192.594	1	1	0	0	192.201	1	1	1.00105	0.981882	1.00588
rv0678	139_140insG			to be included	1	0	3	192	948	0	0	1.90295	99.6845	99.0809	99.9349	0	0	70.7598	83.1579	80.8568	85.2864	82.9396	80.6311	85.0771	0	0	12.0155	1	1	0	0	11.8933	1	1	1.00316	0.983797	1.00928
rv0678	140_141insG			to be included	1	0	1	192	950	0	0	1.90295	99.8948	99.4155	99.9973	0	0	97.5	83.1874	80.8898	85.3125	83.1146	80.8146	85.2427	0	0	192.594	1	1	0	0	192.201	1	1	1.00105	0.981882	1.00588
rv0678	142delC			to be included	1	0	1	192	950	0	0	1.90295	99.8948	99.4155	99.9973	0	0	97.5	83.1874	80.8898	85.3125	83.1146	80.8146	85.2427	0	0	192.594	1	1	0	0	192.201	1	1	1.00105	0.981882	1.00588
rv0678	457delG			to be included	1	0	1	192	950	0	0	1.90295	99.8948	99.4155	99.9973	0	0	97.5	83.1874	80.8898	85.3125	83.1146	80.8146	85.2427	0	0	192.594	1	1	0	0	192.201	1	1	1.00105	0.981882	1.00588
rv0678	46indel?			to be included	1	0	1	192	950	0	0	1.90295	99.8948	99.4155	99.9973	0	0	97.5	83.1874	80.8898	85.3125	83.1146	80.8146	85.2427	0	0	192.594	1	1	0	0	192.201	1	1	1.00105	0.981882	1.00588
rv0678	A11C			to be included	1	0	1	192	950	0	0	1.90295	99.8948	99.4155	99.9973	0	0	97.5	83.1874	80.8898	85.3125	83.1146	80.8146	85.2427	0	0	192.594	1	1	0	0	192.201	1	1	1.00105	0.981882	1.00588
rv0678	A14G			to be included	1	0	1	192	950	0	0	1.90295	99.8948	99.4155	99.9973	0	0	97.5	83.1874	80.8898	85.3125	83.1146	80.8146	85.2427	0	0	192.594	1	1	0	0	192.201	1	1	1.00105	0.981882	1.00588
rv0678	A165C			to be included	1	0	1	192	950	0	0	1.90295	99.8948	99.4155	99.9973	0	0	97.5	83.1874	80.8898	85.3125	83.1146	80.8146	85.2427	0	0	192.594	1	1	0	0	192.201	1	1	1.00105	0.981882	1.00588
rv0678	A172C			to be included	1	0	2	192	949	0	0	1.90295	99.7897	99.2424	99.9745	0	0	84.1886	83.1727	80.8733	85.2995	83.0271	80.7228	85.1599	0	0	26.4256	1	1	0	0	26.1935	1	1	1.00211	0.982859	1.00763
rv0678	A187G			to be included	1	0	2	190	949	0	0	1.92279	99.7897	99.2424	99.9745	0	0	84.1886	83.3187	81.0244	85.4394	83.1727	80.8733	85.2995	0	0	26.7015	1	1	0	0	26.4674	1	1	1.00211	0.982658	1.00763
rv0678	A331G			to be included	1	0	1	192	950	0	0	1.90295	99.8948	99.4155	99.9973	0	0	97.5	83.1874	80.8898	85.3125	83.1146	80.8146	85.2427	0	0	192.594	1	1	0	0	192.201	1	1	1.00105	0.981882	1.00588
rv0678	A-4T			to be included	1	0	2	192	949	0	0	1.90295	99.7897	99.2424	99.9745	0	0	84.1886	83.1727	80.8733	85.2995	83.0271	80.7228	85.1599	0	0	26.4256	1	1	0	0	26.1935	1	1	1.00211	0.982859	1.00763
rv0678	A67G			to be included	1	0	1	192	950	0	0	1.90295	99.8948	99.4155	99.9973	0	0	97.5	83.1874	80.8898	85.3125	83.1146	80.8146	85.2427	0	0	192.594	1	1	0	0	192.201	1	1	1.00105	0.981882	1.00588
rv0678	C-11A			to be included	1	0	1	192	950	0	0	1.90295	99.8948	99.4155	99.9973	0	0	97.5	83.1874	80.8898	85.3125	83.1146	80.8146	85.2427	0	0	192.594	1	1	0	0	192.201	1	1	1.00105	0.981882	1.00588
rv0678	C220G			to be included	1	0	1	192	950	0	0	1.90295	99.8948	99.4155	99.9973	0	0	97.5	83.1874	80.8898	85.3125	83.1146	80.8146	85.2427	0	0	192.594	1	1	0	0	192.201	1	1	1.00105	0.981882	1.00588
rv0678	C247G			to be included	1	0	2	192	949	0	0	1.90295	99.7897	99.2424	99.9745	0	0	84.1886	83.1727	80.8733	85.2995	83.0271	80.7228	85.1599	0	0	26.4256	1	1	0	0	26.1935	1	1	1.00211	0.982859	1.00763
rv0678	C251T			to be included	1	0	1	192	950	0	0	1.90295	99.8948	99.4155	99.9973	0	0	97.5	83.1874	80.8898	85.3125	83.1146	80.8146	85.2427	0	0	192.594	1	1	0	0	192.201	1	1	1.00105	0.981882	1.00588
rv0678	C268T			to be included	1	0	1	192	950	0	0	1.90295	99.8948	99.4155	99.9973	0	0	97.5	83.1874	80.8898	85.3125	83.1146	80.8146	85.2427	0	0	192.594	1	1	0	0	192.201	1	1	1.00105	0.981882	1.00588
rv0678	C279A			to be included	1	0	1	192	950	0	0	1.90295	99.8948	99.4155	99.9973	0	0	97.5	83.1874	80.8898	85.3125	83.1146	80.8146	85.2427	0	0	192.594	1	1	0	0	192.201	1	1	1.00105	0.981882	1.00588
rv0678	C406G			to be included	1	0	1	192	950	0	0	1.90295	99.8948	99.4155	99.9973	0	0	97.5	83.1874	80.8898	85.3125	83.1146	80.8146	85.2427	0	0	192.594	1	1	0	0	192.201	1	1	1.00105	0.981882	1.00588
rv0678	C-53A			to be included	1	0	1	192	950	0	0	1.90295	99.8948	99.4155	99.9973	0	0	97.5	83.1874	80.8898	85.3125	83.1146	80.8146	85.2427	0	0	192.594	1	1	0	0	192.201	1	1	1.00105	0.981882	1.00588
rv0678	G106A			to be included	1	0	2	191	949	0	0	1.91282	99.7897	99.2424	99.9745	0	0	84.1886	83.2456	80.9487	85.3694	83.0998	80.798	85.2297	0	0	26.5628	1	1	0	0	26.3297	1	1	1.00211	0.982759	1.00763
rv0678	G109A			to be included	1	0	1	192	950	0	0	1.90295	99.8948	99.4155	99.9973	0	0	97.5	83.1874	80.8898	85.3125	83.1146	80.8146	85.2427	0	0	192.594	1	1	0	0	192.201	1	1	1.00105	0.981882	1.00588
rv0678	G149C			to be included	1	0	1	192	950	0	0	1.90295	99.8948	99.4155	99.9973	0	0	97.5	83.1874	80.8898	85.3125	83.1146	80.8146	85.2427	0	0	192.594	1	1	0	0	192.201	1	1	1.00105	0.981882	1.00588
rv0678	G194C			to be included	1	0	1	192	950	0	0	1.90295	99.8948	99.4155	99.9973	0	0	97.5	83.1874	80.8898	85.3125	83.1146	80.8146	85.2427	0	0	192.594	1	1	0	0	192.201	1	1	1.00105	0.981882	1.00588
rv0678	G196T			to be included	1	0	1	192	950	0	0	1.90295	99.8948	99.4155	99.9973	0	0	97.5	83.1874	80.8898	85.3125	83.1146	80.8146	85.2427	0	0	192.594	1	1	0	0	192.201	1	1	1.00105	0.981882	1.00588
rv0678	G245A			to be included	1	0	1	192	950	0	0	1.90295	99.8948	99.4155	99.9973	0	0	97.5	83.1874	80.8898	85.3125	83.1146	80.8146	85.2427	0	0	192.594	1	1	0	0	192.201	1	1	1.00105	0.981882	1.00588
rv0678	G253T			to be included	1	0	2	192	949	0	0	1.90295	99.7897	99.2424	99.9745	0	0	84.1886	83.1727	80.8733	85.2995	83.0271	80.7228	85.1599	0	0	26.4256	1	1	0	0	26.1935	1	1	1.00211	0.982859	1.00763
rv0678	G259A			to be included	1	0	1	192	950	0	0	1.90295	99.8948	99.4155	99.9973	0	0	97.5	83.1874	80.8898	85.3125	83.1146	80.8146	85.2427	0	0	192.594	1	1	0	0	192.201	1	1	1.00105	0.981882	1.00588
rv0678	G259C			to be included	1	0	2	192	949	0	0	1.90295	99.7897	99.2424	99.9745	0	0	84.1886	83.1727	80.8733	85.2995	83.0271	80.7228	85.1599	0	0	26.4256	1	1	0	0	26.1935	1	1	1.00211	0.982859	1.00763
rv0678	G326T			to be included	1	0	2	192	949	0	0	1.90295	99.7897	99.2424	99.9745	0	0	84.1886	83.1727	80.8733	85.2995	83.0271	80.7228	85.1599	0	0	26.4256	1	1	0	0	26.1935	1	1	1.00211	0.982859	1.00763
rv0678	G352A			to be included	1	0	1	192	950	0	0	1.90295	99.8948	99.4155	99.9973	0	0	97.5	83.1874	80.8898	85.3125	83.1146	80.8146	85.2427	0	0	192.594	1	1	0	0	192.201	1	1	1.00105	0.981882	1.00588
rv0678	G358A			to be included	1	0	1	192	950	0	0	1.90295	99.8948	99.4155	99.9973	0	0	97.5	83.1874	80.8898	85.3125	83.1146	80.8146	85.2427	0	0	192.594	1	1	0	0	192.201	1	1	1.00105	0.981882	1.00588
rv0678	G362A			to be included	1	0	2	192	949	0	0	1.90295	99.7897	99.2424	99.9745	0	0	84.1886	83.1727	80.8733	85.2995	83.0271	80.7228	85.1599	0	0	26.4256	1	1	0	0	26.1935	1	1	1.00211	0.982859	1.00763
rv0678	G393C			to be included	1	0	1	192	950	0	0	1.90295	99.8948	99.4155	99.9973	0	0	97.5	83.1874	80.8898	85.3125	83.1146	80.8146	85.2427	0	0	192.594	1	1	0	0	192.201	1	1	1.00105	0.981882	1.00588
rv0678	G417A			to be included	1	0	1	192	950	0	0	1.90295	99.8948	99.4155	99.9973	0	0	97.5	83.1874	80.8898	85.3125	83.1146	80.8146	85.2427	0	0	192.594	1	1	0	0	192.201	1	1	1.00105	0.981882	1.00588
rv0678	G421C			to be included	1	0	1	192	950	0	0	1.90295	99.8948	99.4155	99.9973	0	0	97.5	83.1874	80.8898	85.3125	83.1146	80.8146	85.2427	0	0	192.594	1	1	0	0	192.201	1	1	1.00105	0.981882	1.00588
rv0678	G61A			to be included	1	0	1	192	950	0	0	1.90295	99.8948	99.4155	99.9973	0	0	97.5	83.1874	80.8898	85.3125	83.1146	80.8146	85.2427	0	0	192.594	1	1	0	0	192.201	1	1	1.00105	0.981882	1.00588
rv0678	G7A			to be included	1	0	2	192	949	0	0	1.90295	99.7897	99.2424	99.9745	0	0	84.1886	83.1727	80.8733	85.2995	83.0271	80.7228	85.1599	0	0	26.4256	1	1	0	0	26.1935	1	1	1.00211	0.982859	1.00763
rv0678	T136C			to be included	1	0	1	191	950	0	0	1.91282	99.8948	99.4155	99.9973	0	0	97.5	83.2603	80.9652	85.3824	83.1874	80.8898	85.3125	0	0	193.599	1	1	0	0	193.202	1	1	1.00105	0.981795	1.00588
rv0678	T-20A			to be included	1	0	1	192	950	0	0	1.90295	99.8948	99.4155	99.9973	0	0	97.5	83.1874	80.8898	85.3125	83.1146	80.8146	85.2427	0	0	192.594	1	1	0	0	192.201	1	1	1.00105	0.981882	1.00588
rv0678	T236C			to be included	1	0	2	192	949	0	0	1.90295	99.7897	99.2424	99.9745	0	0	84.1886	83.1727	80.8733	85.2995	83.0271	80.7228	85.1599	0	0	26.4256	1	1	0	0	26.1935	1	1	1.00211	0.982859	1.00763
rv0678	T240G			to be included	1	0	1	192	950	0	0	1.90295	99.8948	99.4155	99.9973	0	0	97.5	83.1874	80.8898	85.3125	83.1146	80.8146	85.2427	0	0	192.594	1	1	0	0	192.201	1	1	1.00105	0.981882	1.00588
rv0678	T248C			to be included	1	0	1	191	950	0	0	1.91282	99.8948	99.4155	99.9973	0	0	97.5	83.2603	80.9652	85.3824	83.1874	80.8898	85.3125	0	0	193.599	1	1	0	0	193.202	1	1	1.00105	0.981795	1.00588
rv0678	T254G			to be included	1	0	1	192	950	0	0	1.90295	99.8948	99.4155	99.9973	0	0	97.5	83.1874	80.8898	85.3125	83.1146	80.8146	85.2427	0	0	192.594	1	1	0	0	192.201	1	1	1.00105	0.981882	1.00588
rv0678	T274G			to be included	1	0	1	192	950	0	0	1.90295	99.8948	99.4155	99.9973	0	0	97.5	83.1874	80.8898	85.3125	83.1146	80.8146	85.2427	0	0	192.594	1	1	0	0	192.201	1	1	1.00105	0.981882	1.00588
rv0678	T278C			to be included	1	0	2	192	949	0	0	1.90295	99.7897	99.2424	99.9745	0	0	84.1886	83.1727	80.8733	85.2995	83.0271	80.7228	85.1599	0	0	26.4256	1	1	0	0	26.1935	1	1	1.00211	0.982859	1.00763
rv0678	T365C			to be included	1	0	2	191	949	0	0	1.91282	99.7897	99.2424	99.9745	0	0	84.1886	83.2456	80.9487	85.3694	83.0998	80.798	85.2297	0	0	26.5628	1	1	0	0	26.3297	1	1	1.00211	0.982759	1.00763
rv0678	T416C			to be included	1	0	1	192	950	0	0	1.90295	99.8948	99.4155	99.9973	0	0	97.5	83.1874	80.8898	85.3125	83.1146	80.8146	85.2427	0	0	192.594	1	1	0	0	192.201	1	1	1.00105	0.981882	1.00588
rv0678	T425G			to be included	1	0	2	187	949	0	0	1.95333	99.7897	99.2424	99.9745	0	0	84.1886	83.5387	81.2521	85.6501	83.3919	81.1001	85.5096	0	0	27.1272	1	1	0	0	26.8892	1	1	1.00211	0.982353	1.00763
rv0678	T437G			to be included	1	0	1	192	950	0	0	1.90295	99.8948	99.4155	99.9973	0	0	97.5	83.1874	80.8898	85.3125	83.1146	80.8146	85.2427	0	0	192.594	1	1	0	0	192.201	1	1	1.00105	0.981882	1.00588
rv0678	T469G			to be included	1	0	1	192	950	0	0	1.90295	99.8948	99.4155	99.9973	0	0	97.5	83.1874	80.8898	85.3125	83.1146	80.8146	85.2427	0	0	192.594	1	1	0	0	192.201	1	1	1.00105	0.981882	1.00588
rv0678	T59C			to be included	1	0	1	192	950	0	0	1.90295	99.8948	99.4155	99.9973	0	0	97.5	83.1874	80.8898	85.3125	83.1146	80.8146	85.2427	0	0	192.594	1	1	0	0	192.201	1	1	1.00105	0.981882	1.00588
rv0678	T93G			to be included	1	0	1	192	950	0	0	1.90295	99.8948	99.4155	99.9973	0	0	97.5	83.1874	80.8898	85.3125	83.1146	80.8146	85.2427	0	0	192.594	1	1	0	0	192.201	1	1	1.00105	0.981882	1.00588
rv1979c	A1403G			to be included	1	0	2	105	786	0	0	3.45222	99.7462	99.0862	99.9692	0	0	84.1886	88.2155	85.915	90.2596	88.0179	85.7057	90.0757	0	0	40.0871	1	1	0	0	39.471	1	1	1.00254	0.967792	1.00922
rv1979c	A155C			to be included	1	0	1	105	787	0	0	3.45222	99.8731	99.295	99.9968	0	0	97.5	88.2287	85.9305	90.2706	88.1299	85.8258	90.1787	0	0	291.358	1	1	0	0	290.002	1	1	1.00127	0.966635	1.0071
rv1979c	A187G			to be included	1	0	2	105	786	0	0	3.45222	99.7462	99.0862	99.9692	0	0	84.1886	88.2155	85.915	90.2596	88.0179	85.7057	90.0757	0	0	40.0871	1	1	0	0	39.471	1	1	1.00254	0.967792	1.00922
rv1979c	C1432G			to be included	1	0	2	105	786	0	0	3.45222	99.7462	99.0862	99.9692	0	0	84.1886	88.2155	85.915	90.2596	88.0179	85.7057	90.0757	0	0	40.0871	1	1	0	0	39.471	1	1	1.00254	0.967792	1.00922
rv1979c	C520T			to be included	1	0	2	105	786	0	0	3.45222	99.7462	99.0862	99.9692	0	0	84.1886	88.2155	85.915	90.2596	88.0179	85.7057	90.0757	0	0	40.0871	1	1	0	0	39.471	1	1	1.00254	0.967792	1.00922
rv1979c	C562T			to be included	1	0	1	105	787	0	0	3.45222	99.8731	99.295	99.9968	0	0	97.5	88.2287	85.9305	90.2706	88.1299	85.8258	90.1787	0	0	291.358	1	1	0	0	290.002	1	1	1.00127	0.966635	1.0071
rv1979c	G1216A			to be included	1	0	1	105	787	0	0	3.45222	99.8731	99.295	99.9968	0	0	97.5	88.2287	85.9305	90.2706	88.1299	85.8258	90.1787	0	0	291.358	1	1	0	0	290.002	1	1	1.00127	0.966635	1.0071
rv1979c	G20A			to be included	1	0	2	105	786	0	0	3.45222	99.7462	99.0862	99.9692	0	0	84.1886	88.2155	85.915	90.2596	88.0179	85.7057	90.0757	0	0	40.0871	1	1	0	0	39.471	1	1	1.00254	0.967792	1.00922
rv1979c	G724A			to be included	1	0	1	105	787	0	0	3.45222	99.8731	99.295	99.9968	0	0	97.5	88.2287	85.9305	90.2706	88.1299	85.8258	90.1787	0	0	291.358	1	1	0	0	290.002	1	1	1.00127	0.966635	1.0071
rv1979c	T1057G			to be included	1	0	1	105	787	0	0	3.45222	99.8731	99.295	99.9968	0	0	97.5	88.2287	85.9305	90.2706	88.1299	85.8258	90.1787	0	0	291.358	1	1	0	0	290.002	1	1	1.00127	0.966635	1.0071
rv1979c	T311C			to be included	1	0	1	105	787	0	0	3.45222	99.8731	99.295	99.9968	0	0	97.5	88.2287	85.9305	90.2706	88.1299	85.8258	90.1787	0	0	291.358	1	1	0	0	290.002	1	1	1.00127	0.966635	1.0071
rv1979c	T824C			to be included	1	0	1	105	787	0	0	3.45222	99.8731	99.295	99.9968	0	0	97.5	88.2287	85.9305	90.2706	88.1299	85.8258	90.1787	0	0	291.358	1	1	0	0	290.002	1	1	1.00127	0.966635	1.0071
atpE	G183A		yes	to be exlucded - silent mutation		0	1	192	950	0	0	1.90295	99.8948	99.4155	99.9973	0	0	97.5	83.1874	80.8898	85.3125	83.1146	80.8146	85.2427	0	0	192.594	1	NA	0	0	192.201	1	NA	1.00105	0.981882	1.00588
rv0678	107delG	yes		considered as pooled		0	1	192	950	0	0	1.90295	99.8948	99.4155	99.9973	0	0	97.5	83.1874	80.8898	85.3125	83.1146	80.8146	85.2427	0	0	192.594	1	NA	0	0	192.201	1	NA	1.00105	0.981882	1.00588
rv0678	133_134insTG	yes		considered as pooled		0	3	192	948	0	0	1.90295	99.6845	99.0809	99.9349	0	0	70.7598	83.1579	80.8568	85.2864	82.9396	80.6311	85.0771	0	0	12.0155	1	NA	0	0	11.8933	1	NA	1.00316	0.983797	1.00928
rv0678	136_137insG	yes		considered as pooled		0	2	189	949	0	0	1.93286	99.7897	99.2424	99.9745	0	0	84.1886	83.3919	81.1001	85.5096	83.2456	80.9487	85.3694	0	0	26.8417	1	NA	0	0	26.6065	1	NA	1.00211	0.982557	1.00763
rv0678	138_140insGA	yes		considered as pooled		0	1	189	950	0	0	1.93286	99.8948	99.4155	99.9973	0	0	97.5	83.4065	81.1165	85.5224	83.3333	81.0408	85.4524	0	0	195.641	1	NA	0	0	195.236	1	NA	1.00105	0.98161	1.00588
rv0678	140_141insC	yes		considered as pooled		0	2	192	949	0	0	1.90295	99.7897	99.2424	99.9745	0	0	84.1886	83.1727	80.8733	85.2995	83.0271	80.7228	85.1599	0	0	26.4256	1	NA	0	0	26.1935	1	NA	1.00211	0.982859	1.00763
rv0678	142_143delCT	yes		considered as pooled		0	1	192	950	0	0	1.90295	99.8948	99.4155	99.9973	0	0	97.5	83.1874	80.8898	85.3125	83.1146	80.8146	85.2427	0	0	192.594	1	NA	0	0	192.201	1	NA	1.00105	0.981882	1.00588
rv0678	142_143insC	yes		considered as pooled		0	1	192	950	0	0	1.90295	99.8948	99.4155	99.9973	0	0	97.5	83.1874	80.8898	85.3125	83.1146	80.8146	85.2427	0	0	192.594	1	NA	0	0	192.201	1	NA	1.00105	0.981882	1.00588
rv0678	15DelG	yes		considered as pooled		0	1	192	950	0	0	1.90295	99.8948	99.4155	99.9973	0	0	97.5	83.1874	80.8898	85.3125	83.1146	80.8146	85.2427	0	0	192.594	1	NA	0	0	192.201	1	NA	1.00105	0.981882	1.00588
rv0678	176_177delCG	yes		considered as pooled		0	1	192	950	0	0	1.90295	99.8948	99.4155	99.9973	0	0	97.5	83.1874	80.8898	85.3125	83.1146	80.8146	85.2427	0	0	192.594	1	NA	0	0	192.201	1	NA	1.00105	0.981882	1.00588
rv0678	176_178insGC	yes		considered as pooled		0	1	192	950	0	0	1.90295	99.8948	99.4155	99.9973	0	0	97.5	83.1874	80.8898	85.3125	83.1146	80.8146	85.2427	0	0	192.594	1	NA	0	0	192.201	1	NA	1.00105	0.981882	1.00588
rv0678	184_185insC	yes		considered as pooled		0	3	192	948	0	0	1.90295	99.6845	99.0809	99.9349	0	0	70.7598	83.1579	80.8568	85.2864	82.9396	80.6311	85.0771	0	0	12.0155	1	NA	0	0	11.8933	1	NA	1.00316	0.983797	1.00928
rv0678	192_193insG	yes		considered as pooled		3	14	183	937	1.6129	0.333863	4.641	98.5279	97.5423	99.1929	17.6471	3.79851	43.4318	83.6607	81.363	85.78	82.6737	80.3461	84.8308	1.09719	0.200166	3.98654	0.749385	NA	1.09562	0.202954	3.8693	1	NA	0.998571	0.966983	1.01602
rv0678	192_194insGG	yes		considered as pooled		0	1	192	950	0	0	1.90295	99.8948	99.4155	99.9973	0	0	97.5	83.1874	80.8898	85.3125	83.1146	80.8146	85.2427	0	0	192.594	1	NA	0	0	192.201	1	NA	1.00105	0.981882	1.00588
rv0678	192delG	yes		considered as pooled		1	6	190	945	0.52356	0.0132545	2.88242	99.3691	98.6319	99.7681	14.2857	0.36103	57.8723	83.2599	80.9584	85.3875	82.8371	80.5227	84.981	0.828947	0.0179283	6.8936	1	NA	0.829843	0.018066	6.76953	1	NA	1.00108	0.976874	1.01131
rv0678	193_194insG	yes		considered as pooled		0	1	192	950	0	0	1.90295	99.8948	99.4155	99.9973	0	0	97.5	83.1874	80.8898	85.3125	83.1146	80.8146	85.2427	0	0	192.594	1	NA	0	0	192.201	1	NA	1.00105	0.981882	1.00588
rv0678	198delG	yes		considered as pooled		0	2	189	949	0	0	1.93286	99.7897	99.2424	99.9745	0	0	84.1886	83.3919	81.1001	85.5096	83.2456	80.9487	85.3694	0	0	26.8417	1	NA	0	0	26.6065	1	NA	1.00211	0.982557	1.00763
rv0678	214delC	yes		considered as pooled		0	1	192	950	0	0	1.90295	99.8948	99.4155	99.9973	0	0	97.5	83.1874	80.8898	85.3125	83.1146	80.8146	85.2427	0	0	192.594	1	NA	0	0	192.201	1	NA	1.00105	0.981882	1.00588
rv0678	262_263insA	yes		considered as pooled		0	1	192	950	0	0	1.90295	99.8948	99.4155	99.9973	0	0	97.5	83.1874	80.8898	85.3125	83.1146	80.8146	85.2427	0	0	192.594	1	NA	0	0	192.201	1	NA	1.00105	0.981882	1.00588
rv0678	274_275insA	yes		considered as pooled		1	5	190	946	0.52356	0.0132545	2.88242	99.4742	98.7773	99.8291	16.6667	0.421074	64.1235	83.2746	80.9749	85.4005	82.9247	80.6144	85.0639	0.995789	0.0209448	8.97202	1	NA	0.995812	0.0210822	8.81162	1	NA	1.00002	0.975909	1.00988
rv0678	274_283delTATTTCCGGT	yes		considered as pooled		0	1	192	950	0	0	1.90295	99.8948	99.4155	99.9973	0	0	97.5	83.1874	80.8898	85.3125	83.1146	80.8146	85.2427	0	0	192.594	1	NA	0	0	192.201	1	NA	1.00105	0.981882	1.00588
rv0678	288delC	yes		considered as pooled		1	6	190	945	0.52356	0.0132545	2.88242	99.3691	98.6319	99.7681	14.2857	0.36103	57.8723	83.2599	80.9584	85.3875	82.8371	80.5227	84.981	0.828947	0.0179283	6.8936	1	NA	0.829843	0.018066	6.76953	1	NA	1.00108	0.976874	1.01131
rv0678	288delG	yes		considered as pooled		0	1	192	950	0	0	1.90295	99.8948	99.4155	99.9973	0	0	97.5	83.1874	80.8898	85.3125	83.1146	80.8146	85.2427	0	0	192.594	1	NA	0	0	192.201	1	NA	1.00105	0.981882	1.00588
rv0678	291_292insA	yes		considered as pooled		0	2	192	949	0	0	1.90295	99.7897	99.2424	99.9745	0	0	84.1886	83.1727	80.8733	85.2995	83.0271	80.7228	85.1599	0	0	26.4256	1	NA	0	0	26.1935	1	NA	1.00211	0.982859	1.00763
rv0678	29delG	yes		considered as pooled		0	2	192	949	0	0	1.90295	99.7897	99.2424	99.9745	0	0	84.1886	83.1727	80.8733	85.2995	83.0271	80.7228	85.1599	0	0	26.4256	1	NA	0	0	26.1935	1	NA	1.00211	0.982859	1.00763
rv0678	318_320insCG	yes		considered as pooled		0	1	192	950	0	0	1.90295	99.8948	99.4155	99.9973	0	0	97.5	83.1874	80.8898	85.3125	83.1146	80.8146	85.2427	0	0	192.594	1	NA	0	0	192.201	1	NA	1.00105	0.981882	1.00588
rv0678	335delC	yes		considered as pooled		0	1	192	950	0	0	1.90295	99.8948	99.4155	99.9973	0	0	97.5	83.1874	80.8898	85.3125	83.1146	80.8146	85.2427	0	0	192.594	1	NA	0	0	192.201	1	NA	1.00105	0.981882	1.00588
rv0678	359_360insG	yes		considered as pooled		0	2	192	949	0	0	1.90295	99.7897	99.2424	99.9745	0	0	84.1886	83.1727	80.8733	85.2995	83.0271	80.7228	85.1599	0	0	26.4256	1	NA	0	0	26.1935	1	NA	1.00211	0.982859	1.00763
rv0678	43_44insA	yes		considered as pooled		0	1	192	950	0	0	1.90295	99.8948	99.4155	99.9973	0	0	97.5	83.1874	80.8898	85.3125	83.1146	80.8146	85.2427	0	0	192.594	1	NA	0	0	192.201	1	NA	1.00105	0.981882	1.00588
rv0678	435delT	yes		considered as pooled		0	3	192	948	0	0	1.90295	99.6845	99.0809	99.9349	0	0	70.7598	83.1579	80.8568	85.2864	82.9396	80.6311	85.0771	0	0	12.0155	1	NA	0	0	11.8933	1	NA	1.00316	0.983797	1.00928
rv0678	437_438insT	yes		considered as pooled		0	1	192	950	0	0	1.90295	99.8948	99.4155	99.9973	0	0	97.5	83.1874	80.8898	85.3125	83.1146	80.8146	85.2427	0	0	192.594	1	NA	0	0	192.201	1	NA	1.00105	0.981882	1.00588
rv0678	464_465insC	yes		considered as pooled		0	2	192	949	0	0	1.90295	99.7897	99.2424	99.9745	0	0	84.1886	83.1727	80.8733	85.2995	83.0271	80.7228	85.1599	0	0	26.4256	1	NA	0	0	26.1935	1	NA	1.00211	0.982859	1.00763
rv0678	465_466insC	yes		considered as pooled		0	2	192	949	0	0	1.90295	99.7897	99.2424	99.9745	0	0	84.1886	83.1727	80.8733	85.2995	83.0271	80.7228	85.1599	0	0	26.4256	1	NA	0	0	26.1935	1	NA	1.00211	0.982859	1.00763
rv0678	C225T		yes	to be exlucded - silent mutation		0	1	192	950	0	0	1.90295	99.8948	99.4155	99.9973	0	0	97.5	83.1874	80.8898	85.3125	83.1146	80.8146	85.2427	0	0	192.594	1	NA	0	0	192.201	1	NA	1.00105	0.981882	1.00588
rv0678	T78G	yes		considered as pooled		0	2	192	949	0	0	1.90295	99.7897	99.2424	99.9745	0	0	84.1886	83.1727	80.8733	85.2995	83.0271	80.7228	85.1599	0	0	26.4256	1	NA	0	0	26.1935	1	NA	1.00211	0.982859	1.00763
rv0678	T798G		yes	to be exlucded - silent mutation		0	3	192	948	0	0	1.90295	99.6845	99.0809	99.9349	0	0	70.7598	83.1579	80.8568	85.2864	82.9396	80.6311	85.0771	0	0	12.0155	1	NA	0	0	11.8933	1	NA	1.00316	0.983797	1.00928
rv1979c	T798G		yes	to be exlucded - silent mutation		0	2	105	786	0	0	3.45222	99.7462	99.0862	99.9692	0	0	84.1886	88.2155	85.915	90.2596	88.0179	85.7057	90.0757	0	0	40.0871	1	NA	0	0	39.471	1	NA	1.00254	0.967792	1.00922
atpE	G187C			to be included	1	11	0	177	951	5.85106	2.9567	10.2278	100	99.6129	100	100	71.5086	100	84.3085	82.0526	86.3838	84.4601	82.2236	86.5168	Inf	13.2832	Inf	<0.001	<0.001	Inf	12.7672	Inf	<0.001	<0.001	0.941489	0.897722	0.971546

## Sheet: single variants - clinical
Gene	Mutation	Pooled for frameshift or premature stop codon (gene)	Considered for merging because of silent mutations	Reducing variants criterion for FDR	Variant count for FDR p-val correction	Found in R (TP)	Found in S (FP)	Missing in R (FN)	Missing in S (TN)	Sensitivity estimate	Sensitivity lower bound	Sensitivity upper bound	Specificity estimate	Specificity lower bound	Specificity upper bound	PPV estimate	PPV lower bound	PPV upper bound	NPV estimate	NPV lower bound	NPV upper bound	Accuracy estimate	Accuracy lower bound	Accuracy upper bound	OR estimate	OR lower bound	OR upper bound	OR p-value	OR p-value (adjusted)	LR+ estimate	LR+ lower bound	LR+ upper bound	LR+ p-value	LR+ p value (adjusted)	LR- estimate	LR- lower bound	LR- upper bound
atpE	A196G			to be included	1	0	1	132	938	0	0	2.75592	99.8935	99.4081	99.9973	0	0	97.5	87.6636	85.5423	89.575	87.5817	89.4981	0	0	276.239	85.4561	1	1	0	0	275.405	1	1	1.00107	0.973431	1.00595
atpE	A83G			to be included	1	0	1	132	938	0	0	2.75592	99.8935	99.4081	99.9973	0	0	97.5	87.6636	85.5423	89.575	87.5817	89.4981	0	0	276.239	85.4561	1	1	0	0	275.405	1	1	1.00107	0.973431	1.00595
atpE	C188T			to be included	1	0	1	127	938	0	0	2.86285	99.8935	99.4081	99.9973	0	0	97.5	88.0751	85.9759	89.9611	87.9925	89.8837	0	0	287.065	85.8888	1	1	0	0	286.165	1	1	1.00107	0.972366	1.00595
atpE	G183A		yes	to be exlucded - silent mutation		0	1	132	938	0	0	2.75592	99.8935	99.4081	99.9973	0	0	97.5	87.6636	85.5423	89.575	87.5817	89.4981	0	0	276.239	85.4561	1	NA	0	0	275.405	1	NA	1.00107	0.973431	1.00595
atpE	G183T			to be included	1	0	1	130	938	0	0	2.79772	99.8935	99.4081	99.9973	0	0	97.5	87.8277	85.7151	89.7291	87.7456	89.652	0	0	280.47	85.6286	1	1	0	0	279.61	1	1	1.00107	0.973015	1.00595
atpE	G187C			to be included	1	1	0	127	939	0.78125	0.0197776	4.2759	100	99.6079	100	100	2.5	100	88.0863	85.9889	89.9707	88.0975	89.9801	Inf	0.188101	Inf	86.0019	0.119963	0.817927	Inf	0.188259	Inf	0.239925	1	0.992188	0.957241	1.00164
atpE	G-53A			to be included	1	0	1	132	938	0	0	2.75592	99.8935	99.4081	99.9973	0	0	97.5	87.6636	85.5423	89.575	87.5817	89.4981	0	0	276.239	85.4561	1	1	0	0	275.405	1	1	1.00107	0.973431	1.00595
atpE	G73A			to be included	1	0	1	132	938	0	0	2.75592	99.8935	99.4081	99.9973	0	0	97.5	87.6636	85.5423	89.575	87.5817	89.4981	0	0	276.239	85.4561	1	1	0	0	275.405	1	1	1.00107	0.973431	1.00595
atpE	G82A			to be included	1	0	4	130	935	0	0	2.79772	99.574	98.9129	99.8838	0	0	60.2365	87.7934	85.6754	89.6999	87.4649	89.3913	0	0	10.9941	85.3297	1	1	0	0	10.8105	1	1	1.00428	0.975896	1.01099
atpE	T-138C			to be included	1	0	3	132	936	0	0	2.75592	99.6805	99.0692	99.9341	0	0	70.7598	87.6404	85.5155	89.5553	87.395	89.3246	0	0	17.2765	85.2573	1	1	0	0	17.0242	1	1	1.00321	0.975329	1.0094
atpE	T-72C			to be included	1	1	0	131	939	0.757576	0.0191783	4.14857	100	99.6079	100	100	2.5	100	87.757	85.6419	89.6618	87.7684	89.6715	Inf	0.182401	Inf	85.6551	0.123249	0.817927	Inf	0.182556	Inf	0.246499	1	0.992424	0.958514	1.00173
pepQ	A1021G			to be included	1	0	2	112	889	0	0	3.23999	99.7755	99.1915	99.9728	0	0	84.1886	88.8112	86.6932	90.6975	88.6341	90.5326	0	0	42.4831	86.5056	1	1	0	0	41.8736	1	1	1.00225	0.969664	1.00815
pepQ	A324G			to be included	1	0	1	112	890	0	0	3.23999	99.8878	99.3763	99.9972	0	0	97.5	88.8224	86.7064	90.7069	88.7338	90.6244	0	0	308.767	86.6125	1	1	0	0	307.589	1	1	1.00112	0.968628	1.00628
pepQ	A352G			to be included	1	0	1	112	890	0	0	3.23999	99.8878	99.3763	99.9972	0	0	97.5	88.8224	86.7064	90.7069	88.7338	90.6244	0	0	308.767	86.6125	1	1	0	0	307.589	1	1	1.00112	0.968628	1.00628
pepQ	A407G			to be included	1	0	2	112	889	0	0	3.23999	99.7755	99.1915	99.9728	0	0	84.1886	88.8112	86.6932	90.6975	88.6341	90.5326	0	0	42.4831	86.5056	1	1	0	0	41.8736	1	1	1.00225	0.969664	1.00815
pepQ	A538G			to be included	1	0	1	112	890	0	0	3.23999	99.8878	99.3763	99.9972	0	0	97.5	88.8224	86.7064	90.7069	88.7338	90.6244	0	0	308.767	86.6125	1	1	0	0	307.589	1	1	1.00112	0.968628	1.00628
pepQ	A706G			to be included	1	0	1	112	890	0	0	3.23999	99.8878	99.3763	99.9972	0	0	97.5	88.8224	86.7064	90.7069	88.7338	90.6244	0	0	308.767	86.6125	1	1	0	0	307.589	1	1	1.00112	0.968628	1.00628
pepQ	C1114G			to be included	1	0	1	112	890	0	0	3.23999	99.8878	99.3763	99.9972	0	0	97.5	88.8224	86.7064	90.7069	88.7338	90.6244	0	0	308.767	86.6125	1	1	0	0	307.589	1	1	1.00112	0.968628	1.00628
pepQ	C206T			to be included	1	0	1	112	890	0	0	3.23999	99.8878	99.3763	99.9972	0	0	97.5	88.8224	86.7064	90.7069	88.7338	90.6244	0	0	308.767	86.6125	1	1	0	0	307.589	1	1	1.00112	0.968628	1.00628
pepQ	C233T			to be included	1	0	2	112	889	0	0	3.23999	99.7755	99.1915	99.9728	0	0	84.1886	88.8112	86.6932	90.6975	88.6341	90.5326	0	0	42.4831	86.5056	1	1	0	0	41.8736	1	1	1.00225	0.969664	1.00815
pepQ	C269T			to be included	1	0	1	112	890	0	0	3.23999	99.8878	99.3763	99.9972	0	0	97.5	88.8224	86.7064	90.7069	88.7338	90.6244	0	0	308.767	86.6125	1	1	0	0	307.589	1	1	1.00112	0.968628	1.00628
pepQ	C-31T			to be included	1	0	1	112	890	0	0	3.23999	99.8878	99.3763	99.9972	0	0	97.5	88.8224	86.7064	90.7069	88.7338	90.6244	0	0	308.767	86.6125	1	1	0	0	307.589	1	1	1.00112	0.968628	1.00628
pepQ	C371T			to be included	1	0	1	112	890	0	0	3.23999	99.8878	99.3763	99.9972	0	0	97.5	88.8224	86.7064	90.7069	88.7338	90.6244	0	0	308.767	86.6125	1	1	0	0	307.589	1	1	1.00112	0.968628	1.00628
pepQ	C433A			to be included	1	0	1	112	890	0	0	3.23999	99.8878	99.3763	99.9972	0	0	97.5	88.8224	86.7064	90.7069	88.7338	90.6244	0	0	308.767	86.6125	1	1	0	0	307.589	1	1	1.00112	0.968628	1.00628
pepQ	C7T			to be included	1	0	1	112	890	0	0	3.23999	99.8878	99.3763	99.9972	0	0	97.5	88.8224	86.7064	90.7069	88.7338	90.6244	0	0	308.767	86.6125	1	1	0	0	307.589	1	1	1.00112	0.968628	1.00628
pepQ	C914T			to be included	1	0	1	112	890	0	0	3.23999	99.8878	99.3763	99.9972	0	0	97.5	88.8224	86.7064	90.7069	88.7338	90.6244	0	0	308.767	86.6125	1	1	0	0	307.589	1	1	1.00112	0.968628	1.00628
pepQ	G1108A			to be included	1	0	1	112	890	0	0	3.23999	99.8878	99.3763	99.9972	0	0	97.5	88.8224	86.7064	90.7069	88.7338	90.6244	0	0	308.767	86.6125	1	1	0	0	307.589	1	1	1.00112	0.968628	1.00628
pepQ	G-12C			to be included	1	0	1	112	890	0	0	3.23999	99.8878	99.3763	99.9972	0	0	97.5	88.8224	86.7064	90.7069	88.7338	90.6244	0	0	308.767	86.6125	1	1	0	0	307.589	1	1	1.00112	0.968628	1.00628
pepQ	G20A			to be included	1	0	2	112	889	0	0	3.23999	99.7755	99.1915	99.9728	0	0	84.1886	88.8112	86.6932	90.6975	88.6341	90.5326	0	0	42.4831	86.5056	1	1	0	0	41.8736	1	1	1.00225	0.969664	1.00815
pepQ	G274A			to be included	1	0	1	112	890	0	0	3.23999	99.8878	99.3763	99.9972	0	0	97.5	88.8224	86.7064	90.7069	88.7338	90.6244	0	0	308.767	86.6125	1	1	0	0	307.589	1	1	1.00112	0.968628	1.00628
pepQ	G278A			to be included	1	0	1	112	890	0	0	3.23999	99.8878	99.3763	99.9972	0	0	97.5	88.8224	86.7064	90.7069	88.7338	90.6244	0	0	308.767	86.6125	1	1	0	0	307.589	1	1	1.00112	0.968628	1.00628
pepQ	G347T			to be included	1	0	2	112	889	0	0	3.23999	99.7755	99.1915	99.9728	0	0	84.1886	88.8112	86.6932	90.6975	88.6341	90.5326	0	0	42.4831	86.5056	1	1	0	0	41.8736	1	1	1.00225	0.969664	1.00815
pepQ	G454A			to be included	1	0	1	112	890	0	0	3.23999	99.8878	99.3763	99.9972	0	0	97.5	88.8224	86.7064	90.7069	88.7338	90.6244	0	0	308.767	86.6125	1	1	0	0	307.589	1	1	1.00112	0.968628	1.00628
pepQ	G500T			to be included	1	0	1	112	890	0	0	3.23999	99.8878	99.3763	99.9972	0	0	97.5	88.8224	86.7064	90.7069	88.7338	90.6244	0	0	308.767	86.6125	1	1	0	0	307.589	1	1	1.00112	0.968628	1.00628
pepQ	G640T			to be included	1	0	1	112	890	0	0	3.23999	99.8878	99.3763	99.9972	0	0	97.5	88.8224	86.7064	90.7069	88.7338	90.6244	0	0	308.767	86.6125	1	1	0	0	307.589	1	1	1.00112	0.968628	1.00628
pepQ	G925A			to be included	1	0	2	112	889	0	0	3.23999	99.7755	99.1915	99.9728	0	0	84.1886	88.8112	86.6932	90.6975	88.6341	90.5326	0	0	42.4831	86.5056	1	1	0	0	41.8736	1	1	1.00225	0.969664	1.00815
pepQ	T641C			to be included	1	0	1	112	890	0	0	3.23999	99.8878	99.3763	99.9972	0	0	97.5	88.8224	86.7064	90.7069	88.7338	90.6244	0	0	308.767	86.6125	1	1	0	0	307.589	1	1	1.00112	0.968628	1.00628
rv0678	107delG	yes		considered as pooled		0	1	132	938	0	0	2.75592	99.8935	99.4081	99.9973	0	0	97.5	87.6636	85.5423	89.575	87.5817	89.4981	0	0	276.239	85.4561	1	NA	0	0	275.405	1	NA	1.00107	0.973431	1.00595
rv0678	133_134insTG	yes		considered as pooled		0	3	132	936	0	0	2.75592	99.6805	99.0692	99.9341	0	0	70.7598	87.6404	85.5155	89.5553	87.395	89.3246	0	0	17.2765	85.2573	1	NA	0	0	17.0242	1	NA	1.00321	0.975329	1.0094
rv0678	136_137insG	yes		considered as pooled		0	2	129	937	0	0	2.8191	99.787	99.2327	99.9742	0	0	84.1886	87.8987	85.7887	89.7967	87.7341	89.6422	0	0	38.8582	85.6153	1	NA	0	0	38.371	1	NA	1.00213	0.973755	1.00773
rv0678	138_139insG	yes		considered as pooled		4	3	123	936	3.14961	0.8647	7.86791	99.6805	99.0692	99.9341	57.1429	18.4052	90.1012	88.3853	86.3009	90.2534	88.1801	90.0576	10.1463	1.68809	69.7346	86.0891	0.00505566	NA	9.85827	1.68109	66.4156	0.0101113	NA	0.971608	0.924158	0.996101
rv0678	138_140insGA	yes		considered as pooled		0	1	129	938	0	0	2.8191	99.8935	99.4081	99.9973	0	0	97.5	87.91	85.8019	89.8064	87.8277	89.7291	0	0	282.634	85.7151	1	NA	0	0	281.761	1	NA	1.00107	0.972802	1.00595
rv0678	138_140insGG			to be included	1	0	1	132	938	0	0	2.75592	99.8935	99.4081	99.9973	0	0	97.5	87.6636	85.5423	89.575	87.5817	89.4981	0	0	276.239	85.4561	1	1	0	0	275.405	1	1	1.00107	0.973431	1.00595
rv0678	139_140insG			to be included	1	0	3	132	936	0	0	2.75592	99.6805	99.0692	99.9341	0	0	70.7598	87.6404	85.5155	89.5553	87.395	89.3246	0	0	17.2765	85.2573	1	1	0	0	17.0242	1	1	1.00321	0.975329	1.0094
rv0678	139_141insTG	yes		considered as pooled		1	0	131	939	0.757576	0.0191783	4.14857	100	99.6079	100	100	2.5	100	87.757	85.6419	89.6618	87.7684	89.6715	Inf	0.182401	Inf	85.6551	0.123249	NA	Inf	0.182556	Inf	0.246499	NA	0.992424	0.958514	1.00173
rv0678	140_141insC	yes		considered as pooled		0	2	132	937	0	0	2.75592	99.787	99.2327	99.9742	0	0	84.1886	87.652	85.5289	89.5652	87.4883	89.4114	0	0	37.9729	85.3567	1	NA	0	0	37.5072	1	NA	1.00213	0.974399	1.00773
rv0678	140_141insG			to be included	1	0	1	132	938	0	0	2.75592	99.8935	99.4081	99.9973	0	0	97.5	87.6636	85.5423	89.575	87.5817	89.4981	0	0	276.239	85.4561	1	1	0	0	275.405	1	1	1.00107	0.973431	1.00595
rv0678	141_142insC	yes		considered as pooled		4	13	112	926	3.44828	0.947387	8.59383	98.6155	97.6442	99.2608	23.5294	6.81077	49.8993	89.21	87.1621	91.0323	88.1517	90.0406	2.54396	0.593313	8.41009	86.047	0.106899	NA	2.49072	0.597404	7.87859	0.213797	NA	0.979072	0.926443	1.00721
rv0678	142_143delCT	yes		considered as pooled		0	1	132	938	0	0	2.75592	99.8935	99.4081	99.9973	0	0	97.5	87.6636	85.5423	89.575	87.5817	89.4981	0	0	276.239	85.4561	1	NA	0	0	275.405	1	NA	1.00107	0.973431	1.00595
rv0678	142_143insC	yes		considered as pooled		0	1	132	938	0	0	2.75592	99.8935	99.4081	99.9973	0	0	97.5	87.6636	85.5423	89.575	87.5817	89.4981	0	0	276.239	85.4561	1	NA	0	0	275.405	1	NA	1.00107	0.973431	1.00595
rv0678	142delC			to be included	1	0	1	132	938	0	0	2.75592	99.8935	99.4081	99.9973	0	0	97.5	87.6636	85.5423	89.575	87.5817	89.4981	0	0	276.239	85.4561	1	1	0	0	275.405	1	1	1.00107	0.973431	1.00595
rv0678	145-147indel			to be included	1	1	0	131	939	0.757576	0.0191783	4.14857	100	99.6079	100	100	2.5	100	87.757	85.6419	89.6618	87.7684	89.6715	Inf	0.182401	Inf	85.6551	0.123249	0.817927	Inf	0.182556	Inf	0.246499	1	0.992424	0.958514	1.00173
rv0678	15DelG	yes		considered as pooled		0	1	132	938	0	0	2.75592	99.8935	99.4081	99.9973	0	0	97.5	87.6636	85.5423	89.575	87.5817	89.4981	0	0	276.239	85.4561	1	NA	0	0	275.405	1	NA	1.00107	0.973431	1.00595
rv0678	16_17delGG	yes		considered as pooled		1	0	131	939	0.757576	0.0191783	4.14857	100	99.6079	100	100	2.5	100	87.757	85.6419	89.6618	87.7684	89.6715	Inf	0.182401	Inf	85.6551	0.123249	NA	Inf	0.182556	Inf	0.246499	NA	0.992424	0.958514	1.00173
rv0678	16delG	yes		considered as pooled		0	5	132	934	0	0	2.75592	99.4675	98.7618	99.8269	0	0	52.1824	87.6173	85.4887	89.5355	87.2082	89.1508	0	0	7.80038	85.0586	1	NA	0	0	7.6671	1	NA	1.00535	0.977301	1.01254
rv0678	172_173insIS6110	yes		considered as pooled		1	0	131	939	0.757576	0.0191783	4.14857	100	99.6079	100	100	2.5	100	87.757	85.6419	89.6618	87.7684	89.6715	Inf	0.182401	Inf	85.6551	0.123249	NA	Inf	0.182556	Inf	0.246499	NA	0.992424	0.958514	1.00173
rv0678	176_177delCG	yes		considered as pooled		0	1	132	938	0	0	2.75592	99.8935	99.4081	99.9973	0	0	97.5	87.6636	85.5423	89.575	87.5817	89.4981	0	0	276.239	85.4561	1	NA	0	0	275.405	1	NA	1.00107	0.973431	1.00595
rv0678	176_178insGC	yes		considered as pooled		0	1	132	938	0	0	2.75592	99.8935	99.4081	99.9973	0	0	97.5	87.6636	85.5423	89.575	87.5817	89.4981	0	0	276.239	85.4561	1	NA	0	0	275.405	1	NA	1.00107	0.973431	1.00595
rv0678	18_19delGG	yes		considered as pooled		1	0	131	939	0.757576	0.0191783	4.14857	100	99.6079	100	100	2.5	100	87.757	85.6419	89.6618	87.7684	89.6715	Inf	0.182401	Inf	85.6551	0.123249	NA	Inf	0.182556	Inf	0.246499	NA	0.992424	0.958514	1.00173
rv0678	184_185insC	yes		considered as pooled		0	3	132	936	0	0	2.75592	99.6805	99.0692	99.9341	0	0	70.7598	87.6404	85.5155	89.5553	87.395	89.3246	0	0	17.2765	85.2573	1	NA	0	0	17.0242	1	NA	1.00321	0.975329	1.0094
rv0678	192_193insG	yes		considered as pooled		3	14	124	925	2.3622	0.489818	6.74816	98.5091	97.5111	99.1826	17.6471	3.79851	43.4318	88.1792	86.07	90.0714	87.0544	89.0121	1.5985	0.290358	5.83862	84.8897	0.443774	NA	1.58436	0.293988	5.56173	0.660093	NA	0.991156	0.946022	1.0138
rv0678	192_194insGG	yes		considered as pooled		0	1	132	938	0	0	2.75592	99.8935	99.4081	99.9973	0	0	97.5	87.6636	85.5423	89.575	87.5817	89.4981	0	0	276.239	85.4561	1	NA	0	0	275.405	1	NA	1.00107	0.973431	1.00595
rv0678	192delG	yes		considered as pooled		1	6	130	933	0.763359	0.0193247	4.17969	99.361	98.6144	99.7652	14.2857	0.36103	57.8723	87.7705	85.6488	89.6803	87.2897	89.2276	1.19615	0.0258086	9.97796	85.1443	0.600259	NA	1.19466	0.0260036	9.70335	1	NA	0.998748	0.964033	1.01089
rv0678	193_194insG	yes		considered as pooled		0	1	132	938	0	0	2.75592	99.8935	99.4081	99.9973	0	0	97.5	87.6636	85.5423	89.575	87.5817	89.4981	0	0	276.239	85.4561	1	NA	0	0	275.405	1	NA	1.00107	0.973431	1.00595
rv0678	193delG	yes		considered as pooled		0	5	128	934	0	0	2.84081	99.4675	98.7618	99.8269	0	0	52.1824	87.9473	85.8363	89.8452	87.5351	89.4583	0	0	8.04616	85.4023	1	NA	0	0	7.90377	1	NA	1.00535	0.976451	1.01254
rv0678	198_199insG	yes		considered as pooled		2	0	130	939	1.51515	0.184021	5.36599	100	99.6079	100	100	15.8114	100	87.8391	85.7283	89.7388	87.8618	89.7582	Inf	1.34131	Inf	85.7547	0.0150894	NA	Inf	1.34048	Inf	0.0301788	NA	0.984848	0.94634	0.999493
rv0678	198delG	yes		considered as pooled		0	2	131	937	0	0	2.77666	99.787	99.2327	99.9742	0	0	84.1886	87.7341	85.6153	89.6422	87.5701	89.4882	0	0	38.2635	85.4427	1	NA	0	0	37.7908	1	NA	1.00213	0.974188	1.00773
rv0678	19delG	yes		considered as pooled		1	0	131	939	0.757576	0.0191783	4.14857	100	99.6079	100	100	2.5	100	87.757	85.6419	89.6618	87.7684	89.6715	Inf	0.182401	Inf	85.6551	0.123249	NA	Inf	0.182556	Inf	0.246499	NA	0.992424	0.958514	1.00173
rv0678	212delC	yes		considered as pooled		1	0	130	939	0.763359	0.0193247	4.17969	100	99.6079	100	100	2.5	100	87.8391	85.7283	89.7388	87.8505	89.7485	Inf	0.183793	Inf	85.7415	0.12243	NA	Inf	0.183949	Inf	0.24486	NA	0.992366	0.958203	1.00172
rv0678	214delC	yes		considered as pooled		0	1	132	938	0	0	2.75592	99.8935	99.4081	99.9973	0	0	97.5	87.6636	85.5423	89.575	87.5817	89.4981	0	0	276.239	85.4561	1	NA	0	0	275.405	1	NA	1.00107	0.973431	1.00595
rv0678	262_263insA	yes		considered as pooled		0	1	132	938	0	0	2.75592	99.8935	99.4081	99.9973	0	0	97.5	87.6636	85.5423	89.575	87.5817	89.4981	0	0	276.239	85.4561	1	NA	0	0	275.405	1	NA	1.00107	0.973431	1.00595
rv0678	274_275insA	yes		considered as pooled		1	5	130	934	0.763359	0.0193247	4.17969	99.4675	98.7618	99.8269	16.6667	0.421074	64.1235	87.782	85.6621	89.6901	87.3832	89.3145	1.43692	0.0301513	12.9807	85.2437	0.544133	NA	1.43359	0.0303457	12.6326	1	NA	0.997679	0.963062	1.00948
rv0678	274_283delTATTTCCGGT	yes		considered as pooled		0	1	132	938	0	0	2.75592	99.8935	99.4081	99.9973	0	0	97.5	87.6636	85.5423	89.575	87.5817	89.4981	0	0	276.239	85.4561	1	NA	0	0	275.405	1	NA	1.00107	0.973431	1.00595
rv0678	288delC	yes		considered as pooled		1	6	130	933	0.763359	0.0193247	4.17969	99.361	98.6144	99.7652	14.2857	0.36103	57.8723	87.7705	85.6488	89.6803	87.2897	89.2276	1.19615	0.0258086	9.97796	85.1443	0.600259	NA	1.19466	0.0260036	9.70335	1	NA	0.998748	0.964033	1.01089
rv0678	288delG	yes		considered as pooled		0	1	132	938	0	0	2.75592	99.8935	99.4081	99.9973	0	0	97.5	87.6636	85.5423	89.575	87.5817	89.4981	0	0	276.239	85.4561	1	NA	0	0	275.405	1	NA	1.00107	0.973431	1.00595
rv0678	291_292insA	yes		considered as pooled		0	2	132	937	0	0	2.75592	99.787	99.2327	99.9742	0	0	84.1886	87.652	85.5289	89.5652	87.4883	89.4114	0	0	37.9729	85.3567	1	NA	0	0	37.5072	1	NA	1.00213	0.974399	1.00773
rv0678	29delG	yes		considered as pooled		0	2	132	937	0	0	2.75592	99.787	99.2327	99.9742	0	0	84.1886	87.652	85.5289	89.5652	87.4883	89.4114	0	0	37.9729	85.3567	1	NA	0	0	37.5072	1	NA	1.00213	0.974399	1.00773
rv0678	318_320insCG	yes		considered as pooled		0	1	132	938	0	0	2.75592	99.8935	99.4081	99.9973	0	0	97.5	87.6636	85.5423	89.575	87.5817	89.4981	0	0	276.239	85.4561	1	NA	0	0	275.405	1	NA	1.00107	0.973431	1.00595
rv0678	330delA	yes		considered as pooled		1	0	131	939	0.757576	0.0191783	4.14857	100	99.6079	100	100	2.5	100	87.757	85.6419	89.6618	87.7684	89.6715	Inf	0.182401	Inf	85.6551	0.123249	NA	Inf	0.182556	Inf	0.246499	NA	0.992424	0.958514	1.00173
rv0678	335delC	yes		considered as pooled		0	1	132	938	0	0	2.75592	99.8935	99.4081	99.9973	0	0	97.5	87.6636	85.5423	89.575	87.5817	89.4981	0	0	276.239	85.4561	1	NA	0	0	275.405	1	NA	1.00107	0.973431	1.00595
rv0678	359_360insG	yes		considered as pooled		0	2	132	937	0	0	2.75592	99.787	99.2327	99.9742	0	0	84.1886	87.652	85.5289	89.5652	87.4883	89.4114	0	0	37.9729	85.3567	1	NA	0	0	37.5072	1	NA	1.00213	0.974399	1.00773
rv0678	418_419insG	yes		considered as pooled		0	9	132	930	0	0	2.75592	99.0415	98.1884	99.5608	0	0	33.6267	87.5706	85.4347	89.4957	86.8347	88.803	0	0	3.61523	84.6616	0.611234	NA	0	0	3.55589	0.609328	NA	1.00968	0.981237	1.01845
rv0678	43_44insA	yes		considered as pooled		0	1	132	938	0	0	2.75592	99.8935	99.4081	99.9973	0	0	97.5	87.6636	85.5423	89.575	87.5817	89.4981	0	0	276.239	85.4561	1	NA	0	0	275.405	1	NA	1.00107	0.973431	1.00595
rv0678	434delT	yes		considered as pooled		0	4	132	935	0	0	2.75592	99.574	98.9129	99.8838	0	0	60.2365	87.6289	85.5021	89.5454	87.3016	89.2377	0	0	10.8264	85.1579	1	NA	0	0	10.6486	1	NA	1.00428	0.976317	1.01099
rv0678	435delT	yes		considered as pooled		0	3	132	936	0	0	2.75592	99.6805	99.0692	99.9341	0	0	70.7598	87.6404	85.5155	89.5553	87.395	89.3246	0	0	17.2765	85.2573	1	NA	0	0	17.0242	1	NA	1.00321	0.975329	1.0094
rv0678	437_438insT	yes		considered as pooled		0	1	132	938	0	0	2.75592	99.8935	99.4081	99.9973	0	0	97.5	87.6636	85.5423	89.575	87.5817	89.4981	0	0	276.239	85.4561	1	NA	0	0	275.405	1	NA	1.00107	0.973431	1.00595
rv0678	457delG			to be included	1	0	1	132	938	0	0	2.75592	99.8935	99.4081	99.9973	0	0	97.5	87.6636	85.5423	89.575	87.5817	89.4981	0	0	276.239	85.4561	1	1	0	0	275.405	1	1	1.00107	0.973431	1.00595
rv0678	464_465insC	yes		considered as pooled		0	2	132	937	0	0	2.75592	99.787	99.2327	99.9742	0	0	84.1886	87.652	85.5289	89.5652	87.4883	89.4114	0	0	37.9729	85.3567	1	NA	0	0	37.5072	1	NA	1.00213	0.974399	1.00773
rv0678	465_466insC	yes		considered as pooled		0	2	132	937	0	0	2.75592	99.787	99.2327	99.9742	0	0	84.1886	87.652	85.5289	89.5652	87.4883	89.4114	0	0	37.9729	85.3567	1	NA	0	0	37.5072	1	NA	1.00213	0.974399	1.00773
rv0678	46indel?			to be included	1	0	1	132	938	0	0	2.75592	99.8935	99.4081	99.9973	0	0	97.5	87.6636	85.5423	89.575	87.5817	89.4981	0	0	276.239	85.4561	1	1	0	0	275.405	1	1	1.00107	0.973431	1.00595
rv0678	A11C			to be included	1	0	1	132	938	0	0	2.75592	99.8935	99.4081	99.9973	0	0	97.5	87.6636	85.5423	89.575	87.5817	89.4981	0	0	276.239	85.4561	1	1	0	0	275.405	1	1	1.00107	0.973431	1.00595
rv0678	A14G			to be included	1	0	1	132	938	0	0	2.75592	99.8935	99.4081	99.9973	0	0	97.5	87.6636	85.5423	89.575	87.5817	89.4981	0	0	276.239	85.4561	1	1	0	0	275.405	1	1	1.00107	0.973431	1.00595
rv0678	A152C			to be included	1	2	0	130	939	1.51515	0.184021	5.36599	100	99.6079	100	100	15.8114	100	87.8391	85.7283	89.7388	87.8618	89.7582	Inf	1.34131	Inf	85.7547	0.0150894	0.734351	Inf	1.34048	Inf	0.0301788	1	0.984848	0.94634	0.999493
rv0678	A165C			to be included	1	0	1	132	938	0	0	2.75592	99.8935	99.4081	99.9973	0	0	97.5	87.6636	85.5423	89.575	87.5817	89.4981	0	0	276.239	85.4561	1	1	0	0	275.405	1	1	1.00107	0.973431	1.00595
rv0678	A172C			to be included	1	0	2	132	937	0	0	2.75592	99.787	99.2327	99.9742	0	0	84.1886	87.652	85.5289	89.5652	87.4883	89.4114	0	0	37.9729	85.3567	1	1	0	0	37.5072	1	1	1.00213	0.974399	1.00773
rv0678	A187G			to be included	1	0	2	131	937	0	0	2.77666	99.787	99.2327	99.9742	0	0	84.1886	87.7341	85.6153	89.6422	87.5701	89.4882	0	0	38.2635	85.4427	1	1	0	0	37.7908	1	1	1.00213	0.974188	1.00773
rv0678	A202G			to be included	1	0	1	132	938	0	0	2.75592	99.8935	99.4081	99.9973	0	0	97.5	87.6636	85.5423	89.575	87.5817	89.4981	0	0	276.239	85.4561	1	1	0	0	275.405	1	1	1.00107	0.973431	1.00595
rv0678	A263G			to be included	1	1	0	131	939	0.757576	0.0191783	4.14857	100	99.6079	100	100	2.5	100	87.757	85.6419	89.6618	87.7684	89.6715	Inf	0.182401	Inf	85.6551	0.123249	0.817927	Inf	0.182556	Inf	0.246499	1	0.992424	0.958514	1.00173
rv0678	A331G			to be included	1	0	1	132	938	0	0	2.75592	99.8935	99.4081	99.9973	0	0	97.5	87.6636	85.5423	89.575	87.5817	89.4981	0	0	276.239	85.4561	1	1	0	0	275.405	1	1	1.00107	0.973431	1.00595
rv0678	A-4T			to be included	1	0	2	132	937	0	0	2.75592	99.787	99.2327	99.9742	0	0	84.1886	87.652	85.5289	89.5652	87.4883	89.4114	0	0	37.9729	85.3567	1	1	0	0	37.5072	1	1	1.00213	0.974399	1.00773
rv0678	A67C			to be included	1	0	6	132	933	0	0	2.75592	99.361	98.6144	99.7652	0	0	45.9258	87.6056	85.4752	89.5256	87.1148	89.0639	0	0	6.06978	84.9593	1	1	0	0	5.9649	0.906627	1	1.00643	0.978316	1.01405
rv0678	A67G			to be included	1	0	1	132	938	0	0	2.75592	99.8935	99.4081	99.9973	0	0	97.5	87.6636	85.5423	89.575	87.5817	89.4981	0	0	276.239	85.4561	1	1	0	0	275.405	1	1	1.00107	0.973431	1.00595
rv0678	A97G			to be included	1	1	0	131	939	0.757576	0.0191783	4.14857	100	99.6079	100	100	2.5	100	87.757	85.6419	89.6618	87.7684	89.6715	Inf	0.182401	Inf	85.6551	0.123249	0.817927	Inf	0.182556	Inf	0.246499	1	0.992424	0.958514	1.00173
rv0678	C107T			to be included	1	1	1	131	938	0.757576	0.0191783	4.14857	99.8935	99.4081	99.9973	50	1.25791	98.7421	87.7456	85.6286	89.652	87.6751	89.5849	7.16031	0.0905316	559.911	85.5556	0.231409	1	7.11364	0.0907048	554.289	0.462818	1	0.993482	0.959455	1.00347
rv0678	C-11A			to be included	1	0	1	132	938	0	0	2.75592	99.8935	99.4081	99.9973	0	0	97.5	87.6636	85.5423	89.575	87.5817	89.4981	0	0	276.239	85.4561	1	1	0	0	275.405	1	1	1.00107	0.973431	1.00595
rv0678	C155T			to be included	1	1	0	131	939	0.757576	0.0191783	4.14857	100	99.6079	100	100	2.5	100	87.757	85.6419	89.6618	87.7684	89.6715	Inf	0.182401	Inf	85.6551	0.123249	0.817927	Inf	0.182556	Inf	0.246499	1	0.992424	0.958514	1.00173
rv0678	C158G			to be included	1	2	0	130	939	1.51515	0.184021	5.36599	100	99.6079	100	100	15.8114	100	87.8391	85.7283	89.7388	87.8618	89.7582	Inf	1.34131	Inf	85.7547	0.0150894	0.734351	Inf	1.34048	Inf	0.0301788	1	0.984848	0.94634	0.999493
rv0678	C158T			to be included	1	1	1	131	938	0.757576	0.0191783	4.14857	99.8935	99.4081	99.9973	50	1.25791	98.7421	87.7456	85.6286	89.652	87.6751	89.5849	7.16031	0.0905316	559.911	85.5556	0.231409	1	7.11364	0.0907048	554.289	0.462818	1	0.993482	0.959455	1.00347
rv0678	C176T			to be included	1	1	1	131	938	0.757576	0.0191783	4.14857	99.8935	99.4081	99.9973	50	1.25791	98.7421	87.7456	85.6286	89.652	87.6751	89.5849	7.16031	0.0905316	559.911	85.5556	0.231409	1	7.11364	0.0907048	554.289	0.462818	1	0.993482	0.959455	1.00347
rv0678	C185T			to be included	1	1	1	131	938	0.757576	0.0191783	4.14857	99.8935	99.4081	99.9973	50	1.25791	98.7421	87.7456	85.6286	89.652	87.6751	89.5849	7.16031	0.0905316	559.911	85.5556	0.231409	1	7.11364	0.0907048	554.289	0.462818	1	0.993482	0.959455	1.00347
rv0678	C220G			to be included	1	0	1	132	938	0	0	2.75592	99.8935	99.4081	99.9973	0	0	97.5	87.6636	85.5423	89.575	87.5817	89.4981	0	0	276.239	85.4561	1	1	0	0	275.405	1	1	1.00107	0.973431	1.00595
rv0678	C225T			to be included	1	0	1	132	938	0	0	2.75592	99.8935	99.4081	99.9973	0	0	97.5	87.6636	85.5423	89.575	87.5817	89.4981	0	0	276.239	85.4561	1	1	0	0	275.405	1	1	1.00107	0.973431	1.00595
rv0678	C247G			to be included	1	0	2	132	937	0	0	2.75592	99.787	99.2327	99.9742	0	0	84.1886	87.652	85.5289	89.5652	87.4883	89.4114	0	0	37.9729	85.3567	1	1	0	0	37.5072	1	1	1.00213	0.974399	1.00773
rv0678	C251T			to be included	1	0	1	132	938	0	0	2.75592	99.8935	99.4081	99.9973	0	0	97.5	87.6636	85.5423	89.575	87.5817	89.4981	0	0	276.239	85.4561	1	1	0	0	275.405	1	1	1.00107	0.973431	1.00595
rv0678	C257T			to be included	1	1	0	131	939	0.757576	0.0191783	4.14857	100	99.6079	100	100	2.5	100	87.757	85.6419	89.6618	87.7684	89.6715	Inf	0.182401	Inf	85.6551	0.123249	0.817927	Inf	0.182556	Inf	0.246499	1	0.992424	0.958514	1.00173
rv0678	C265T			to be included	1	1	1	131	938	0.757576	0.0191783	4.14857	99.8935	99.4081	99.9973	50	1.25791	98.7421	87.7456	85.6286	89.652	87.6751	89.5849	7.16031	0.0905316	559.911	85.5556	0.231409	1	7.11364	0.0907048	554.289	0.462818	1	0.993482	0.959455	1.00347
rv0678	C268T			to be included	1	0	1	132	938	0	0	2.75592	99.8935	99.4081	99.9973	0	0	97.5	87.6636	85.5423	89.575	87.5817	89.4981	0	0	276.239	85.4561	1	1	0	0	275.405	1	1	1.00107	0.973431	1.00595
rv0678	C279A			to be included	1	0	1	132	938	0	0	2.75592	99.8935	99.4081	99.9973	0	0	97.5	87.6636	85.5423	89.575	87.5817	89.4981	0	0	276.239	85.4561	1	1	0	0	275.405	1	1	1.00107	0.973431	1.00595
rv0678	C280T			to be included	1	1	0	130	939	0.763359	0.0193247	4.17969	100	99.6079	100	100	2.5	100	87.8391	85.7283	89.7388	87.8505	89.7485	Inf	0.183793	Inf	85.7415	0.12243	0.817927	Inf	0.183949	Inf	0.24486	1	0.992366	0.958203	1.00172
rv0678	C286T			to be included	1	1	0	131	939	0.757576	0.0191783	4.14857	100	99.6079	100	100	2.5	100	87.757	85.6419	89.6618	87.7684	89.6715	Inf	0.182401	Inf	85.6551	0.123249	0.817927	Inf	0.182556	Inf	0.246499	1	0.992424	0.958514	1.00173
rv0678	C296T			to be included	1	1	1	131	938	0.757576	0.0191783	4.14857	99.8935	99.4081	99.9973	50	1.25791	98.7421	87.7456	85.6286	89.652	87.6751	89.5849	7.16031	0.0905316	559.911	85.5556	0.231409	1	7.11364	0.0907048	554.289	0.462818	1	0.993482	0.959455	1.00347
rv0678	C403T			to be included	1	0	1	132	938	0	0	2.75592	99.8935	99.4081	99.9973	0	0	97.5	87.6636	85.5423	89.575	87.5817	89.4981	0	0	276.239	85.4561	1	1	0	0	275.405	1	1	1.00107	0.973431	1.00595
rv0678	C406G			to be included	1	0	1	132	938	0	0	2.75592	99.8935	99.4081	99.9973	0	0	97.5	87.6636	85.5423	89.575	87.5817	89.4981	0	0	276.239	85.4561	1	1	0	0	275.405	1	1	1.00107	0.973431	1.00595
rv0678	C-53A			to be included	1	0	1	132	938	0	0	2.75592	99.8935	99.4081	99.9973	0	0	97.5	87.6636	85.5423	89.575	87.5817	89.4981	0	0	276.239	85.4561	1	1	0	0	275.405	1	1	1.00107	0.973431	1.00595
rv0678	G106A			to be included	1	0	2	132	937	0	0	2.75592	99.787	99.2327	99.9742	0	0	84.1886	87.652	85.5289	89.5652	87.4883	89.4114	0	0	37.9729	85.3567	1	1	0	0	37.5072	1	1	1.00213	0.974399	1.00773
rv0678	G109A			to be included	1	0	1	132	938	0	0	2.75592	99.8935	99.4081	99.9973	0	0	97.5	87.6636	85.5423	89.575	87.5817	89.4981	0	0	276.239	85.4561	1	1	0	0	275.405	1	1	1.00107	0.973431	1.00595
rv0678	G149C			to be included	1	0	1	132	938	0	0	2.75592	99.8935	99.4081	99.9973	0	0	97.5	87.6636	85.5423	89.575	87.5817	89.4981	0	0	276.239	85.4561	1	1	0	0	275.405	1	1	1.00107	0.973431	1.00595
rv0678	G193A			to be included	1	1	1	131	938	0.757576	0.0191783	4.14857	99.8935	99.4081	99.9973	50	1.25791	98.7421	87.7456	85.6286	89.652	87.6751	89.5849	7.16031	0.0905316	559.911	85.5556	0.231409	1	7.11364	0.0907048	554.289	0.462818	1	0.993482	0.959455	1.00347
rv0678	G194C			to be included	1	0	1	132	938	0	0	2.75592	99.8935	99.4081	99.9973	0	0	97.5	87.6636	85.5423	89.575	87.5817	89.4981	0	0	276.239	85.4561	1	1	0	0	275.405	1	1	1.00107	0.973431	1.00595
rv0678	G196T			to be included	1	0	1	132	938	0	0	2.75592	99.8935	99.4081	99.9973	0	0	97.5	87.6636	85.5423	89.575	87.5817	89.4981	0	0	276.239	85.4561	1	1	0	0	275.405	1	1	1.00107	0.973431	1.00595
rv0678	G215A			to be included	1	1	0	131	939	0.757576	0.0191783	4.14857	100	99.6079	100	100	2.5	100	87.757	85.6419	89.6618	87.7684	89.6715	Inf	0.182401	Inf	85.6551	0.123249	0.817927	Inf	0.182556	Inf	0.246499	1	0.992424	0.958514	1.00173
rv0678	G245A			to be included	1	0	1	132	938	0	0	2.75592	99.8935	99.4081	99.9973	0	0	97.5	87.6636	85.5423	89.575	87.5817	89.4981	0	0	276.239	85.4561	1	1	0	0	275.405	1	1	1.00107	0.973431	1.00595
rv0678	G253T			to be included	1	0	2	132	937	0	0	2.75592	99.787	99.2327	99.9742	0	0	84.1886	87.652	85.5289	89.5652	87.4883	89.4114	0	0	37.9729	85.3567	1	1	0	0	37.5072	1	1	1.00213	0.974399	1.00773
rv0678	G259A			to be included	1	0	1	132	938	0	0	2.75592	99.8935	99.4081	99.9973	0	0	97.5	87.6636	85.5423	89.575	87.5817	89.4981	0	0	276.239	85.4561	1	1	0	0	275.405	1	1	1.00107	0.973431	1.00595
rv0678	G259C			to be included	1	0	2	132	937	0	0	2.75592	99.787	99.2327	99.9742	0	0	84.1886	87.652	85.5289	89.5652	87.4883	89.4114	0	0	37.9729	85.3567	1	1	0	0	37.5072	1	1	1.00213	0.974399	1.00773
rv0678	G287A			to be included	1	2	0	130	939	1.51515	0.184021	5.36599	100	99.6079	100	100	15.8114	100	87.8391	85.7283	89.7388	87.8618	89.7582	Inf	1.34131	Inf	85.7547	0.0150894	0.734351	Inf	1.34048	Inf	0.0301788	1	0.984848	0.94634	0.999493
rv0678	G326C			to be included	1	1	0	131	939	0.757576	0.0191783	4.14857	100	99.6079	100	100	2.5	100	87.757	85.6419	89.6618	87.7684	89.6715	Inf	0.182401	Inf	85.6551	0.123249	0.817927	Inf	0.182556	Inf	0.246499	1	0.992424	0.958514	1.00173
rv0678	G326T			to be included	1	0	2	132	937	0	0	2.75592	99.787	99.2327	99.9742	0	0	84.1886	87.652	85.5289	89.5652	87.4883	89.4114	0	0	37.9729	85.3567	1	1	0	0	37.5072	1	1	1.00213	0.974399	1.00773
rv0678	G337A			to be included	1	1	2	131	937	0.757576	0.0191783	4.14857	99.787	99.2327	99.9742	33.3333	0.840376	90.5701	87.7341	85.6153	89.6422	87.5817	89.4981	3.57634	0.0601639	69.131	85.4561	0.326315	1	3.55682	0.0603432	67.6281	0.652629	1	0.994543	0.96047	1.00505
rv0678	G352A			to be included	1	0	1	132	938	0	0	2.75592	99.8935	99.4081	99.9973	0	0	97.5	87.6636	85.5423	89.575	87.5817	89.4981	0	0	276.239	85.4561	1	1	0	0	275.405	1	1	1.00107	0.973431	1.00595
rv0678	G358A			to be included	1	0	1	132	938	0	0	2.75592	99.8935	99.4081	99.9973	0	0	97.5	87.6636	85.5423	89.575	87.5817	89.4981	0	0	276.239	85.4561	1	1	0	0	275.405	1	1	1.00107	0.973431	1.00595
rv0678	G361A			to be included	1	1	0	130	939	0.763359	0.0193247	4.17969	100	99.6079	100	100	2.5	100	87.8391	85.7283	89.7388	87.8505	89.7485	Inf	0.183793	Inf	85.7415	0.12243	0.817927	Inf	0.183949	Inf	0.24486	1	0.992366	0.958203	1.00172
rv0678	G362A			to be included	1	0	2	132	937	0	0	2.75592	99.787	99.2327	99.9742	0	0	84.1886	87.652	85.5289	89.5652	87.4883	89.4114	0	0	37.9729	85.3567	1	1	0	0	37.5072	1	1	1.00213	0.974399	1.00773
rv0678	G393C			to be included	1	0	1	132	938	0	0	2.75592	99.8935	99.4081	99.9973	0	0	97.5	87.6636	85.5423	89.575	87.5817	89.4981	0	0	276.239	85.4561	1	1	0	0	275.405	1	1	1.00107	0.973431	1.00595
rv0678	G417A			to be included	1	0	1	132	938	0	0	2.75592	99.8935	99.4081	99.9973	0	0	97.5	87.6636	85.5423	89.575	87.5817	89.4981	0	0	276.239	85.4561	1	1	0	0	275.405	1	1	1.00107	0.973431	1.00595
rv0678	G421C			to be included	1	0	1	132	938	0	0	2.75592	99.8935	99.4081	99.9973	0	0	97.5	87.6636	85.5423	89.575	87.5817	89.4981	0	0	276.239	85.4561	1	1	0	0	275.405	1	1	1.00107	0.973431	1.00595
rv0678	G5T			to be included	1	2	1	130	938	1.51515	0.184021	5.36599	99.8935	99.4081	99.9973	66.6667	9.42993	99.1596	87.8277	85.7151	89.7291	87.7684	89.6715	14.4308	0.742895	847.084	85.6551	0.0415982	0.817927	14.2273	0.743448	833.178	0.0831964	1	0.985898	0.947277	1.00077
rv0678	G61A			to be included	1	0	1	132	938	0	0	2.75592	99.8935	99.4081	99.9973	0	0	97.5	87.6636	85.5423	89.575	87.5817	89.4981	0	0	276.239	85.4561	1	1	0	0	275.405	1	1	1.00107	0.973431	1.00595
rv0678	G7A			to be included	1	0	2	132	937	0	0	2.75592	99.787	99.2327	99.9742	0	0	84.1886	87.652	85.5289	89.5652	87.4883	89.4114	0	0	37.9729	85.3567	1	1	0	0	37.5072	1	1	1.00213	0.974399	1.00773
rv0678	T119C			to be included	1	0	7	132	932	0	0	2.75592	99.2545	98.4701	99.6998	0	0	40.9616	87.594	85.4618	89.5156	87.0215	88.977	0	0	4.95659	84.8601	1	1	0	0	4.87148	0.794256	1	1.00751	0.979281	1.01554
rv0678	T124C			to be included	1	1	0	131	939	0.757576	0.0191783	4.14857	100	99.6079	100	100	2.5	100	87.757	85.6419	89.6618	87.7684	89.6715	Inf	0.182401	Inf	85.6551	0.123249	0.817927	Inf	0.182556	Inf	0.246499	1	0.992424	0.958514	1.00173
rv0678	T136C			to be included	1	0	1	132	938	0	0	2.75592	99.8935	99.4081	99.9973	0	0	97.5	87.6636	85.5423	89.575	87.5817	89.4981	0	0	276.239	85.4561	1	1	0	0	275.405	1	1	1.00107	0.973431	1.00595
rv0678	T157C			to be included	1	2	1	130	938	1.51515	0.184021	5.36599	99.8935	99.4081	99.9973	66.6667	9.42993	99.1596	87.8277	85.7151	89.7291	87.7684	89.6715	14.4308	0.742895	847.084	85.6551	0.0415982	0.817927	14.2273	0.743448	833.178	0.0831964	1	0.985898	0.947277	1.00077
rv0678	T-20A			to be included	1	0	1	132	938	0	0	2.75592	99.8935	99.4081	99.9973	0	0	97.5	87.6636	85.5423	89.575	87.5817	89.4981	0	0	276.239	85.4561	1	1	0	0	275.405	1	1	1.00107	0.973431	1.00595
rv0678	T236C			to be included	1	0	2	132	937	0	0	2.75592	99.787	99.2327	99.9742	0	0	84.1886	87.652	85.5289	89.5652	87.4883	89.4114	0	0	37.9729	85.3567	1	1	0	0	37.5072	1	1	1.00213	0.974399	1.00773
rv0678	T240G			to be included	1	0	1	132	938	0	0	2.75592	99.8935	99.4081	99.9973	0	0	97.5	87.6636	85.5423	89.575	87.5817	89.4981	0	0	276.239	85.4561	1	1	0	0	275.405	1	1	1.00107	0.973431	1.00595
rv0678	T248C			to be included	1	0	1	132	938	0	0	2.75592	99.8935	99.4081	99.9973	0	0	97.5	87.6636	85.5423	89.575	87.5817	89.4981	0	0	276.239	85.4561	1	1	0	0	275.405	1	1	1.00107	0.973431	1.00595
rv0678	T254C			to be included	1	0	6	132	933	0	0	2.75592	99.361	98.6144	99.7652	0	0	45.9258	87.6056	85.4752	89.5256	87.1148	89.0639	0	0	6.06978	84.9593	1	1	0	0	5.9649	0.906627	1	1.00643	0.978316	1.01405
rv0678	T254G			to be included	1	0	1	132	938	0	0	2.75592	99.8935	99.4081	99.9973	0	0	97.5	87.6636	85.5423	89.575	87.5817	89.4981	0	0	276.239	85.4561	1	1	0	0	275.405	1	1	1.00107	0.973431	1.00595
rv0678	T274G			to be included	1	0	1	132	938	0	0	2.75592	99.8935	99.4081	99.9973	0	0	97.5	87.6636	85.5423	89.575	87.5817	89.4981	0	0	276.239	85.4561	1	1	0	0	275.405	1	1	1.00107	0.973431	1.00595
rv0678	T278C			to be included	1	0	2	132	937	0	0	2.75592	99.787	99.2327	99.9742	0	0	84.1886	87.652	85.5289	89.5652	87.4883	89.4114	0	0	37.9729	85.3567	1	1	0	0	37.5072	1	1	1.00213	0.974399	1.00773
rv0678	T2C			to be included	1	1	1	131	938	0.757576	0.0191783	4.14857	99.8935	99.4081	99.9973	50	1.25791	98.7421	87.7456	85.6286	89.652	87.6751	89.5849	7.16031	0.0905316	559.911	85.5556	0.231409	1	7.11364	0.0907048	554.289	0.462818	1	0.993482	0.959455	1.00347
rv0678	T323C			to be included	1	1	0	131	939	0.757576	0.0191783	4.14857	100	99.6079	100	100	2.5	100	87.757	85.6419	89.6618	87.7684	89.6715	Inf	0.182401	Inf	85.6551	0.123249	0.817927	Inf	0.182556	Inf	0.246499	1	0.992424	0.958514	1.00173
rv0678	T332A			to be included	1	1	0	131	939	0.757576	0.0191783	4.14857	100	99.6079	100	100	2.5	100	87.757	85.6419	89.6618	87.7684	89.6715	Inf	0.182401	Inf	85.6551	0.123249	0.817927	Inf	0.182556	Inf	0.246499	1	0.992424	0.958514	1.00173
rv0678	T341C			to be included	1	0	4	132	935	0	0	2.75592	99.574	98.9129	99.8838	0	0	60.2365	87.6289	85.5021	89.5454	87.3016	89.2377	0	0	10.8264	85.1579	1	1	0	0	10.6486	1	1	1.00428	0.976317	1.01099
rv0678	T350G			to be included	1	1	2	131	937	0.757576	0.0191783	4.14857	99.787	99.2327	99.9742	33.3333	0.840376	90.5701	87.7341	85.6153	89.6422	87.5817	89.4981	3.57634	0.0601639	69.131	85.4561	0.326315	1	3.55682	0.0603432	67.6281	0.652629	1	0.994543	0.96047	1.00505
rv0678	T365C			to be included	1	0	2	131	937	0	0	2.77666	99.787	99.2327	99.9742	0	0	84.1886	87.7341	85.6153	89.6422	87.5701	89.4882	0	0	38.2635	85.4427	1	1	0	0	37.7908	1	1	1.00213	0.974188	1.00773
rv0678	T416C			to be included	1	0	1	132	938	0	0	2.75592	99.8935	99.4081	99.9973	0	0	97.5	87.6636	85.5423	89.575	87.5817	89.4981	0	0	276.239	85.4561	1	1	0	0	275.405	1	1	1.00107	0.973431	1.00595
rv0678	T425G			to be included	1	0	2	127	937	0	0	2.86285	99.787	99.2327	99.9742	0	0	84.1886	88.0639	85.9629	89.9516	87.8987	89.7967	0	0	39.4716	85.7887	1	1	0	0	38.9693	1	1	1.00213	0.973333	1.00773
rv0678	T437C			to be included	1	1	0	131	939	0.757576	0.0191783	4.14857	100	99.6079	100	100	2.5	100	87.757	85.6419	89.6618	87.7684	89.6715	Inf	0.182401	Inf	85.6551	0.123249	0.817927	Inf	0.182556	Inf	0.246499	1	0.992424	0.958514	1.00173
rv0678	T437G			to be included	1	0	1	132	938	0	0	2.75592	99.8935	99.4081	99.9973	0	0	97.5	87.6636	85.5423	89.575	87.5817	89.4981	0	0	276.239	85.4561	1	1	0	0	275.405	1	1	1.00107	0.973431	1.00595
rv0678	T469G			to be included	1	0	1	132	938	0	0	2.75592	99.8935	99.4081	99.9973	0	0	97.5	87.6636	85.5423	89.575	87.5817	89.4981	0	0	276.239	85.4561	1	1	0	0	275.405	1	1	1.00107	0.973431	1.00595
rv0678	T59C			to be included	1	0	1	132	938	0	0	2.75592	99.8935	99.4081	99.9973	0	0	97.5	87.6636	85.5423	89.575	87.5817	89.4981	0	0	276.239	85.4561	1	1	0	0	275.405	1	1	1.00107	0.973431	1.00595
rv0678	T59G			to be included	1	1	1	131	938	0.757576	0.0191783	4.14857	99.8935	99.4081	99.9973	50	1.25791	98.7421	87.7456	85.6286	89.652	87.6751	89.5849	7.16031	0.0905316	559.911	85.5556	0.231409	1	7.11364	0.0907048	554.289	0.462818	1	0.993482	0.959455	1.00347
rv0678	T78G	yes		considered as pooled		0	2	132	937	0	0	2.75592	99.787	99.2327	99.9742	0	0	84.1886	87.652	85.5289	89.5652	87.4883	89.4114	0	0	37.9729	85.3567	1	NA	0	0	37.5072	1	NA	1.00213	0.974399	1.00773
rv0678	T798G		yes	to be exlucded - silent mutation		0	3	132	936	0	0	2.75592	99.6805	99.0692	99.9341	0	0	70.7598	87.6404	85.5155	89.5553	87.395	89.3246	0	0	17.2765	85.2573	1	NA	0	0	17.0242	1	NA	1.00321	0.975329	1.0094
rv0678	T93G			to be included	1	0	1	132	938	0	0	2.75592	99.8935	99.4081	99.9973	0	0	97.5	87.6636	85.5423	89.575	87.5817	89.4981	0	0	276.239	85.4561	1	1	0	0	275.405	1	1	1.00107	0.973431	1.00595
rv1979c	A1403G			to be included	1	0	2	84	786	0	0	4.29649	99.7462	99.0862	99.9692	0	0	84.1886	90.3448	88.1859	92.2255	90.1376	92.0356	0	0	50.1718	87.9636	1	1	0	0	49.1922	1	1	1.00254	0.959339	1.00922
rv1979c	A155C			to be included	1	0	1	84	787	0	0	4.29649	99.8731	99.295	99.9968	0	0	97.5	90.3559	88.1993	92.2346	90.2523	92.1396	0	0	363.783	88.0881	1	1	0	0	361.67	1	1	1.00127	0.958168	1.0071
rv1979c	A187G			to be included	1	0	2	84	786	0	0	4.29649	99.7462	99.0862	99.9692	0	0	84.1886	90.3448	88.1859	92.2255	90.1376	92.0356	0	0	50.1718	87.9636	1	1	0	0	49.1922	1	1	1.00254	0.959339	1.00922
rv1979c	A733C			to be included	1	1	0	83	788	1.19048	0.0301357	6.4552	100	99.533	100	100	2.5	100	90.4707	88.3241	92.3385	90.4817	92.3474	Inf	0.240537	Inf	88.3373	0.0963303	0.817927	Inf	0.240763	Inf	0.192661	1	0.988095	0.935448	1.00172
rv1979c	A857G			to be included	1	0	22	84	766	0	0	4.29649	97.2081	95.8034	98.2423	0	0	15.4373	90.1176	87.9113	92.0408	87.844	89.9395	0	0	1.70304	85.4891	0.258346	1	0	0	1.67517	0.209297	1	1.02872	0.9831	1.0438
rv1979c	C1432G			to be included	1	0	2	84	786	0	0	4.29649	99.7462	99.0862	99.9692	0	0	84.1886	90.3448	88.1859	92.2255	90.1376	92.0356	0	0	50.1718	87.9636	1	1	0	0	49.1922	1	1	1.00254	0.959339	1.00922
rv1979c	C520T			to be included	1	0	2	84	786	0	0	4.29649	99.7462	99.0862	99.9692	0	0	84.1886	90.3448	88.1859	92.2255	90.1376	92.0356	0	0	50.1718	87.9636	1	1	0	0	49.1922	1	1	1.00254	0.959339	1.00922
rv1979c	C562T			to be included	1	0	1	84	787	0	0	4.29649	99.8731	99.295	99.9968	0	0	97.5	90.3559	88.1993	92.2346	90.2523	92.1396	0	0	363.783	88.0881	1	1	0	0	361.67	1	1	1.00127	0.958168	1.0071
rv1979c	G114C			to be included	1	1	23	83	765	1.19048	0.0301357	6.4552	97.0812	95.6524	98.1409	4.16667	0.105435	21.1202	90.2123	88.0113	92.1287	87.844	89.9395	0.400733	0.00961696	2.53568	85.4891	0.720956	1	0.407867	0.00991903	2.44513	0.617827	1	1.0178	0.962368	1.03985
rv1979c	G114T/C			to be included	1	0	8	84	780	0	0	4.29649	98.9848	98.0094	99.5607	0	0	36.9417	90.2778	88.1048	92.171	89.4495	91.4098	0	0	5.54111	87.2182	1	1	0	0	5.38387	0.886364	1	1.01026	0.966352	1.02031
rv1979c	G1216A			to be included	1	0	1	84	787	0	0	4.29649	99.8731	99.295	99.9968	0	0	97.5	90.3559	88.1993	92.2346	90.2523	92.1396	0	0	363.783	88.0881	1	1	0	0	361.67	1	1	1.00127	0.958168	1.0071
rv1979c	G1226A			to be included	1	2	37	82	751	2.38095	0.289656	8.33745	95.3046	93.5858	96.6728	5.12821	0.627197	17.3245	90.1561	87.9286	92.0942	86.3532	88.5631	0.495056	0.0568234	1.98211	83.8944	0.574422	1	0.507079	0.0595835	1.90531	0.509772	1	1.02429	0.960056	1.05575
rv1979c	G20A			to be included	1	0	2	84	786	0	0	4.29649	99.7462	99.0862	99.9692	0	0	84.1886	90.3448	88.1859	92.2255	90.1376	92.0356	0	0	50.1718	87.9636	1	1	0	0	49.1922	1	1	1.00254	0.959339	1.00922
rv1979c	G724A			to be included	1	0	1	84	787	0	0	4.29649	99.8731	99.295	99.9968	0	0	97.5	90.3559	88.1993	92.2346	90.2523	92.1396	0	0	363.783	88.0881	1	1	0	0	361.67	1	1	1.00127	0.958168	1.0071
rv1979c	T1057G			to be included	1	0	1	84	787	0	0	4.29649	99.8731	99.295	99.9968	0	0	97.5	90.3559	88.1993	92.2346	90.2523	92.1396	0	0	363.783	88.0881	1	1	0	0	361.67	1	1	1.00127	0.958168	1.0071
rv1979c	T151A			to be included	1	0	14	84	774	0	0	4.29649	98.2234	97.037	99.0254	0	0	23.1636	90.2098	88.0227	92.1157	88.7615	90.7813	0	0	2.83735	86.4755	0.383992	1	0	0	2.76774	0.478941	1	1.01809	0.973462	1.03053
rv1979c	T311C			to be included	1	0	1	84	787	0	0	4.29649	99.8731	99.295	99.9968	0	0	97.5	90.3559	88.1993	92.2346	90.2523	92.1396	0	0	363.783	88.0881	1	1	0	0	361.67	1	1	1.00127	0.958168	1.0071
rv1979c	T798G		yes	to be exlucded - silent mutation		0	2	84	786	0	0	4.29649	99.7462	99.0862	99.9692	0	0	84.1886	90.3448	88.1859	92.2255	90.1376	92.0356	0	0	50.1718	87.9636	1	NA	0	0	49.1922	1	NA	1.00254	0.959339	1.00922
rv1979c	T824C			to be included	1	0	1	84	787	0	0	4.29649	99.8731	99.295	99.9968	0	0	97.5	90.3559	88.1993	92.2346	90.2523	92.1396	0	0	363.783	88.0881	1	1	0	0	361.67	1	1	1.00127	0.958168	1.0071

## Sheet: multiple variants - all
Mutation	Serial_info	Found in R (TP)	Found in S (FP)	Missing in R (FN)	Missing in S (TN)	Sensitivity estimate	Sensitivity lower bound	Sensitivity upper bound	Specificity estimate	Specificity lower bound	Specificity upper bound	PPV estimate	PPV lower bound	PPV upper bound	NPV estimate	NPV lower bound	NPV upper bound	Accuracy estimate	Accuracy lower bound	Accuracy upper bound	OR estimate	OR lower bound	OR upper bound	OR p-value	OR p-value (adjusted)	LR+ estimate	LR+ lower bound	LR+ upper bound	LR+ p-value	LR+ p-value (adjusted)	LR- estimate	LR- lower bound	LR- upper bound	Confidence grading
[atpE] G187C + [Rv0678] 141_142insC	serial	3	0	96	794	3.0303	0.629335	8.60113	100	99.5365	100	100	29.2402	100	89.2135	86.988	91.1752	89.2497	87.0311	91.2052	Inf	3.35523	Inf	0.00132599	0.0106079	Inf	3.33417	Inf	0.00265199	0.0212159	0.969697	0.913989	0.995082	Minimal confidence
[Rv0678] 141_142insC + [Rv1979c] G1226A	non-serial	3	1	96	793	3.0303	0.629335	8.60113	99.8741	99.3003	99.9968	75	19.412	99.3691	89.2013	86.9735	91.1652	89.1377	86.9103	91.1028	24.7812	1.9533	1291.33	0.00487486	0.0243599	24.0606	1.94576	1250.71	0.00974974	0.0487198	0.97092	0.915093	0.996559	Minimal confidence
[atpE] A83C + [Rv0678] 201_206delCAGCAC	non-serial	2	0	97	794	2.0202	0.245599	7.10761	100	99.5365	100	100	15.8114	100	89.1134	86.8813	91.0826	89.1377	86.9103	91.1028	Inf	1.51435	Inf	0.0121799	0.0243599	Inf	1.5127	Inf	0.0243599	0.0487198	0.979798	0.928924	0.999029	Minimal confidence
[atpE] G82A + G183T	serial	2	0	97	794	2.0202	0.245599	7.10761	100	99.5365	100	100	15.8114	100	89.1134	86.8813	91.0826	89.1377	86.9103	91.1028	Inf	1.51435	Inf	0.0121799	0.0243599	Inf	1.5127	Inf	0.0243599	0.0487198	0.979798	0.928924	0.999029	Minimal confidence
[Rv0678] 136_137insG + [Rv1979c] G1226A	non-serial	2	0	97	794	2.0202	0.245599	7.10761	100	99.5365	100	100	15.8114	100	89.1134	86.8813	91.0826	89.1377	86.9103	91.1028	Inf	1.51435	Inf	0.0121799	0.0243599	Inf	1.5127	Inf	0.0243599	0.0487198	0.979798	0.928924	0.999029	Minimal confidence
[Rv0678] 138_139insG + 141_142insC	non-serial	2	0	97	794	2.0202	0.245599	7.10761	100	99.5365	100	100	15.8114	100	89.1134	86.8813	91.0826	89.1377	86.9103	91.1028	Inf	1.51435	Inf	0.0121799	0.0243599	Inf	1.5127	Inf	0.0243599	0.0487198	0.979798	0.928924	0.999029	Minimal confidence
[Rv0678] 141_142insC + A322G	non-serial	2	0	97	794	2.0202	0.245599	7.10761	100	99.5365	100	100	15.8114	100	89.1134	86.8813	91.0826	89.1377	86.9103	91.1028	Inf	1.51435	Inf	0.0121799	0.0243599	Inf	1.5127	Inf	0.0243599	0.0487198	0.979798	0.928924	0.999029	Minimal confidence
[Rv0678] 140_141insC + [Rv1979c] G114T/C	serial	0	2	99	792	0	0	3.65757	99.7481	99.0931	99.9695	0	0	84.1886	88.8889	86.6393	90.8773	88.6898	86.4277	90.6927	0	0	42.8466	1	1	0	0	42.1515	1	1	1.00253	0.965711	1.00915	Indeterminate
[Rv0678] 136_137insG + T236C	serial	0	2	99	792	0	0	3.65757	99.7481	99.0931	99.9695	0	0	84.1886	88.8889	86.6393	90.8773	88.6898	86.4277	90.6927	0	0	42.8466	1	1	0	0	42.1515	1	1	1.00253	0.965711	1.00915	Indeterminate
[Rv0678] 141_142insC + 192_193insG	serial	0	2	99	792	0	0	3.65757	99.7481	99.0931	99.9695	0	0	84.1886	88.8889	86.6393	90.8773	88.6898	86.4277	90.6927	0	0	42.8466	1	1	0	0	42.1515	1	1	1.00253	0.965711	1.00915	Indeterminate
[Rv0678] 192_193insG + G106A	serial	0	2	99	792	0	0	3.65757	99.7481	99.0931	99.9695	0	0	84.1886	88.8889	86.6393	90.8773	88.6898	86.4277	90.6927	0	0	42.8466	1	1	0	0	42.1515	1	1	1.00253	0.965711	1.00915	Indeterminate
[Rv0678] 193delG + 274_275insA	serial	0	2	99	792	0	0	3.65757	99.7481	99.0931	99.9695	0	0	84.1886	88.8889	86.6393	90.8773	88.6898	86.4277	90.6927	0	0	42.8466	1	1	0	0	42.1515	1	1	1.00253	0.965711	1.00915	Indeterminate
[Rv0678] 288delC + T119C + 184_185insC	serial	0	3	99	791	0	0	3.65757	99.6222	98.8998	99.922	0	0	70.7598	88.8764	86.6245	90.8669	88.5778	86.3072	90.59	0	0	19.5202	1	1	0	0	19.1243	1	1	1.00379	0.966875	1.01112	Indeterminate
[Rv0678] A67C + 418_419insG	serial	0	3	99	791	0	0	3.65757	99.6222	98.8998	99.922	0	0	70.7598	88.8764	86.6245	90.8669	88.5778	86.3072	90.59	0	0	19.5202	1	1	0	0	19.1243	1	1	1.00379	0.966875	1.01112	Indeterminate
[Rv0678] G326T + 464_465insC	serial	0	2	99	792	0	0	3.65757	99.7481	99.0931	99.9695	0	0	84.1886	88.8889	86.6393	90.8773	88.6898	86.4277	90.6927	0	0	42.8466	1	1	0	0	42.1515	1	1	1.00253	0.965711	1.00915	Indeterminate
[atpE] C188T + [Rv0678] T425G	serial	5	1	94	793	5.05051	1.65999	11.3936	99.8741	99.3003	99.9968	83.3333	35.8765	99.5789	89.4025	87.188	91.3509	89.3617	87.152	91.3074	42.1809	4.61069	1972.95	<0.001	0.00133792	40.101	4.53147	1878.02	<0.001	0.0021344	0.950692	0.887154	0.986103	Minimal confidence

## Sheet: multiple variants - clinical
Mutation	Serial_info	Found in R (TP)	Found in S (FP)	Missing in R (FN)	Missing in S (TN)	Sensitivity estimate	Sensitivity lower bound	Sensitivity upper bound	Specificity estimate	Specificity lower bound	Specificity upper bound	PPV estimate	PPV lower bound	PPV upper bound	NPV estimate	NPV lower bound	NPV upper bound	Accuracy estimate	Accuracy lower bound	Accuracy upper bound	OR estimate	OR lower bound	OR upper bound	OR p-value	LR+ estimate	LR+ lower bound	LR+ upper bound	LR+ p-value	LR- estimate	LR- lower bound	LR- upper bound
[atpE] C188T + [Rv0678] T425G	serial	5	1	73	793	6.41026	2.11397	14.3288	99.8741	99.3003	99.9968	83.3333	35.8765	99.5789	91.5704	89.5176	93.3346	91.5138	89.4634	93.2779	54.3151	5.90047	2529.95	<0.001	50.8974	5.76344	2377.33	<0.001	0.937078	0.857749	0.981538
[atpE] G187C + [Rv0678] 141_142insC	serial	3	0	75	794	3.84615	0.800303	10.8312	100	99.5365	100	100	29.2402	100	91.3694	89.3015	93.1511	91.3991	89.3379	93.1749	Inf	4.27397	Inf	0.000690788	Inf	4.2367	Inf	0.0013816	0.961538	0.891688	0.993384
[atpE] G82A + G183T	serial	2	0	76	794	2.5641	0.312047	8.95733	100	99.5365	100	100	15.8114	100	91.2644	89.188	93.0557	91.2844	89.2125	93.0718	Inf	1.92512	Inf	0.00790771	Inf	1.92135	Inf	0.0158154	0.974359	0.910427	0.998315
[Rv0678] 140_141insC + [Rv1979c] G114T/C	serial	0	2	78	792	0	0	4.61924	99.7481	99.0931	99.9695	0	0	84.1886	91.0345	88.9369	92.8487	90.8257	88.7119	92.6584	0	0	54.49	1	0	0	53.3188	1	1.00253	0.95608	1.00915
[Rv0678] 136_137insG + [Rv1979c] G1226A	non-serial	2	0	76	794	2.5641	0.312047	8.95733	100	99.5365	100	100	15.8114	100	91.2644	89.188	93.0557	91.2844	89.2125	93.0718	Inf	1.92512	Inf	0.00790771	Inf	1.92135	Inf	0.0158154	0.974359	0.910427	0.998315
[Rv0678] 141_142insC + [Rv1979c] G1226A	non-serial	3	1	75	793	3.84615	0.800303	10.8312	99.8741	99.3003	99.9968	75	19.412	99.3691	91.3594	89.2893	93.1432	91.2844	89.2125	93.0718	31.72	2.48802	1648.36	0.0025843	30.5385	2.47317	1583.24	0.00516861	0.962751	0.892781	0.994785
[Rv0678] 136_137insG + T236C	serial	0	2	78	792	0	0	4.61924	99.7481	99.0931	99.9695	0	0	84.1886	91.0345	88.9369	92.8487	90.8257	88.7119	92.6584	0	0	54.49	1	0	0	53.3188	1	1.00253	0.95608	1.00915
[Rv0678] 138_139insG + 141_142insC	non-serial	2	0	76	794	2.5641	0.312047	8.95733	100	99.5365	100	100	15.8114	100	91.2644	89.188	93.0557	91.2844	89.2125	93.0718	Inf	1.92512	Inf	0.00790771	Inf	1.92135	Inf	0.0158154	0.974359	0.910427	0.998315
[Rv0678] 141_142insC + A322G	non-serial	2	0	76	794	2.5641	0.312047	8.95733	100	99.5365	100	100	15.8114	100	91.2644	89.188	93.0557	91.2844	89.2125	93.0718	Inf	1.92512	Inf	0.00790771	Inf	1.92135	Inf	0.0158154	0.974359	0.910427	0.998315
[Rv0678] 141_142insC + 192_193insG	serial	0	2	78	792	0	0	4.61924	99.7481	99.0931	99.9695	0	0	84.1886	91.0345	88.9369	92.8487	90.8257	88.7119	92.6584	0	0	54.49	1	0	0	53.3188	1	1.00253	0.95608	1.00915
[Rv0678] 192_193insG + G106A	serial	0	2	78	792	0	0	4.61924	99.7481	99.0931	99.9695	0	0	84.1886	91.0345	88.9369	92.8487	90.8257	88.7119	92.6584	0	0	54.49	1	0	0	53.3188	1	1.00253	0.95608	1.00915
[Rv0678] 193delG + 274_275insA	serial	0	2	78	792	0	0	4.61924	99.7481	99.0931	99.9695	0	0	84.1886	91.0345	88.9369	92.8487	90.8257	88.7119	92.6584	0	0	54.49	1	0	0	53.3188	1	1.00253	0.95608	1.00915
[Rv0678] 288delC + T119C + 184_185insC	serial	0	3	78	791	0	0	4.61924	99.6222	98.8998	99.922	0	0	70.7598	91.0242	88.9243	92.8404	90.711	88.5869	92.5548	0	0	24.825	1	0	0	24.181	1	1.00379	0.957253	1.01112
[Rv0678] A67C + 418_419insG	serial	0	3	78	791	0	0	4.61924	99.6222	98.8998	99.922	0	0	70.7598	91.0242	88.9243	92.8404	90.711	88.5869	92.5548	0	0	24.825	1	0	0	24.181	1	1.00379	0.957253	1.01112
[Rv0678] G326T + 464_465insC	serial	0	2	78	792	0	0	4.61924	99.7481	99.0931	99.9695	0	0	84.1886	91.0345	88.9369	92.8487	90.8257	88.7119	92.6584	0	0	54.49	1	0	0	53.3188	1	1.00253	0.95608	1.00915
