# Supplementary material for: Genetic variants and their association with phenotypic resistance to bedaquiline in Mycobacterium tuberculosis: a systematic review and individual isolate data analysis
Source: Lancet Microbe. Author manuscript; Available in PMC 2021 Nov 17. (PMC8597953; doi:10.1016/s2666-5247(21)00175-0)
Supplement: 4 [file NIHMS1753644-supplement-4.xlsx]

## Sheet: outcome
Treatment outcomes in patients with atpE or rv0678 variants in Mtb strain
Age, Sex, Origin	Lineage	DR profile	Time from start of treatment	BDQ MIC	Platform	atpE	Rv0678	Rv1979c	Treatment	Treatment outcome	Reference
27, f, Russia	2.1.1 Beijing	MDR	0	0.25	MGIT				LZD; CFZ; DCS; DLM; PAS	No culture conversion at 6 months. Cultures conversion after surgery. Treatment ongoing	[22]
			245	0.25	MGIT				LZD; CFZ; DCS; DLM; MEM/ACL
			367	0.5	MGIT				CFZ; DCS; DLM; MEM/ACL
			417	2	MGIT		193 delG, 192insG, A470G		BDQ; CFZ; DCS; DLM; MEM/ACL
			451	2	MGIT		C280T, 193 delG, R156, G245C		BDQ; CFZ; DCS; DLM; MEM/ACL
			461	2	MGIT		C280T		BDQ; CFZ; DCS; DLM; MEM/ACL
31, m; Ukraine	2.1.1 Beijing	MDR	0	0.25	MGIT				FQ; LZD; CFZ; DCS; AMK/CAP; PTO	No culture conversion at 6 months. No sustained culture conversion. Patient died	[22]
			168	2	MGIT				CFZ; AMK/CAP; PTO
			287	>8	MGIT	A63P			BDQ; DCS; DLM; MEM/ACL; AMK/CAP
45, f; Georgia	4.3.3 LAM	MDR	0	0.75	MGIT				FQ; DCS; EMB; PAS	No culture conversion at 6 months. Sustained culture conversion (≥ 2 negative MTBC cultures without subsequent relapse). Treatment ongoing	[22]
			142	2	MGIT		138insG, 141insC		BDQ; DCS; EMB; AMK/CAP
			241	4	MGIT		138insG, 141insC		DLM; PZA; AMK/CAP
33, m, Georgia	2.1.1 Beijing	MDR	0	0.5	MGIT				FQ; LZD; DCS; PZA; AMK/CAP; PTO	No culture conversion at 6 months. Sustained culture conversion (≥ 2 negative MTBC cultures without subsequent relapse). Treatment ongoing	[22]
			94	0.5	MGIT				BDQ; LZD; CFZ; DCS
			262	2	MGIT		141insC, 140insCT		BDQ; LZD; CFZ; DCS
32, m, Ukraine	2.1.1 Beijing	MDR	0	2	MGIT		A322G, 141insC		Not available	No culture conversion at 6 months. Sustained culture conversion (≥ 2 negative MTBC cultures without subsequent relapse). Treatment ongoing	[22]
			26	4	MGIT		A322G, 141insC		Not available
n/a; m; Georgia	Beijing	MDR		0.015	7H11				PZA, AMK, ETH, PAS, LZD; EMB; BDQ	Relapsed after achieveing culture negative status	[48]
									(IMP)/ACL; PZA, AMK, ETH, PAS, BDQ
									CFZ; PZA, AMK, ETH, PAS, BDQ
				0.25	7H11		T416C		CFZ; PZA, ETH, PAS, BDQ
38,m, Switzerland	Beijing	MDR		0.5	MGIT		T2C (V1A)		DCS; CAP; PAS; EMB	Relapsed after clinical cure, culture negative after lobectomy	[24,31]
									BDQ; DCS; CAP; PAS; EMB
									DCS; CAP; PAS; EMB
65, m, South Africa	Beijing	MDR	month 7	R	MGIT		192insG		INH (hd); PZA; KAN; LZD; TZD; EMB; PAS	Death after failiure to culture convert	[26]
			month 8				192insG		BDQ; INH (hd); PZA; KAN; LZD; TZD; EMB; PAS
			month 15				138insG; 138insGA; 192insG; 193delG		BDQ; INH (hd); KAN (interrupted); LZD; TZD; PAS
			month 22				138insG; 138insGA; 139insT; 192insG
50, m, Ukraine		pre-XDR/XDR		S	MGIT				PAS; CFZ; LZD; DCS; DLM; TMP-SMX	Patient culture converted and achieved treatment success after lobectomy at week 79	[44]
			week 22	S	MGIT		185insCAG		RFB; MXF; LZD; THIO; TMP-SMX; CFZ; DLM
			week 32	R	MGIT		185insCAG		MXF; LZD; CLR; THIO; TMP-SMX; DLM
			week 42	R	MGIT		185insCAG		MXF; LZD; ERT/ACL; BDQ; DLM
			week 64	R	MGIT		185insCAG		MXF; LZD; ERT/ACL; CFZ; BDQ; DLM
n/a	n/a	pre-XDR	Baseline	>0.5	7H11		mix, Y92 frameshift		Patients were from the C208 and C209 trials. A background regimen was given together with either BDQ or a placebo. The national treatment regimen protocols were respected but where possible a regimen of 5 drugs: ETH, PZA, OFX, KAN, DCS was preferred.	Response	[16]
			Follow-up	>0.5	7H11		mix, T124C
n/a	n/a	XDR	Baseline	0.5	7H11		C155T			Failure to convert	[16]
			Follow-up	0.5	7H11		C155T			Response
n/a	n/a	MDR	Baseline	0.015	7H11		C-11A			Died after relpase	[16]
			Follow-up	0.12	7H11		C-11A, A209T
n/a	n/a	pre-XDR	Baseline	0.06	7H11					Died after failure to culture convert	[16]
			Follow-up	>0.5	7H11		mix, A97G
n/a	n/a	pre-XDR	Baseline	0.06	7H11					Failed to culture convert	[16]
			Follow-up	0.5	7H11		214indel
n/a	n/a	pre-XDR	Baseline	0.06	7H11					Failure to culture convert	[16]
			Follow-up	0.5	7H11		C466T
n/a	n/a	pre-XDR	Baseline	0.03	7H11		not available			Relapsed	[16]
			Follow-up	0.12	7H11		136-137indel
n/a	n/a	XDR	Baseline	0.015	7H11		C-11A			Failed to culture convert	[16]
			Follow-up	0.06	7H11		C-11A mix, G196indel
n/a	n/a	XDR	Baseline	0.06	7H11					Failed to culture convert	[16]
			Follow-up	>0.5	7H11		C107T
n/a	n/a	XDR	Baseline	0.06	7H11					Response	[16]
			Follow-up	0.5	7H11		427-429indel
n/a	n/a	XDR	Baseline	0.06	7H11					Failure to convert	[16]
			Follow-up	>0.5	7H11		mix, IS6110 nt 172 frameshift			Response
n/a	n/a	XDR	Baseline	0.06	7H11					Relapse	[16]
			Follow-up	0.5	7H11		141-142InsC			Response
n/a	n/a	XDR	Baseline	0.06	7H11					Failure to convert	[16]
			Follow-up	>0.5	7H11		141-142InsC			Response
n/a	n/a	XDR	Baseline	0.06	7H11					Response	[16]
			Follow-up	0.25	7H11		T416indel
n/a	n/a	pre-XDR	Baseline	0.25	7H11				PZA; FQ; BDQ; CFZ; ETH; LZD; TZD; PAS	LTFU after failure to convert	[40]
			Follow-up	0.25	7H11		G326T; 466-468indel
n/a	n/a	pre-XDR	Baseline	0.03	7H11				PZA; FQ; BDQ; CFZ; LZD; TZD; PAS; IMP	Death after faiiliure to culture convert	[40]
			Follow-up	0.25	7H11		145-147indel
n/a	n/a	Pre-XDR	Baseline	0.25	7H11				INH; PZA; FQ; BDQ; CFZ	Treatment success with culture conversion	[40]
			Follow-up	N/A	7H11		T59G
n/a	n/a	XDR	Baseline	0.25	7H11				INH; PZA; FQ; BDQ; CFZ; TZD; PAS	Death after afilure to culture convert	[40]
			Follow-up	0.25	7H11		T278C
n/a	n/a	XDR	Baseline	0.12	7H11				PZA; FQ; BDQ; CFZ; LZD; TZD	Treatment success with culture conversion	[40]
			Follow-up	N/A	7H11		C279A/G
n/a	n/a	XDR	Baseline	0.06	7H11				PZA; FQ; BDQ; CFZ; LZD; TZD; PAS	Death after failure to culture convert	[40]
			Follow-up	1	7H11		136-138indel; 140-141indel
n/a	n/a	XDR	Baseline	0.03	7H11				PZA; EMB; FQ; BDQ; CFZ; ETH; LZD; TZD	Treatment success with culture conversion	[40]
			Follow-up	1	7H11		136-138indel
n/a	n/a	XDR	Baseline	0.06	7H11				PZA; EMB, FQ; BDQ; CFZ; ETH; LZD; TZD; PAS	Failure to culture convert	[40]
			Follow-up	0.5	7H11		140-141indel
n/a	n/a	XDR	Baseline	0.03	7H11				BDQ; CFZ; LZD; TZD; PAS; DLM	Death after failure to culture convert	[40]
			Follow-up	0.25	7H11		439-441indel
n/a	n/a	XDR	Baseline	0.03	7H11				PZA; FQ; BDQ; CFZ; ETH; LZD; TZD; PAS	Death after failure to culture convert	[40]
			Follow-up	1	7H11		A65C; 140-141indel
n/a	Delhi-CAS	Pre-XDR	0	0.125/0.5	7H11/MGIT				No previous regimen	Failure to culture convert	[29]
			4	0.5	7H11		141-142insC
			6	0.5	7H11		141-142insC		BDQ; CFZ; LZD added to second-line regimen; DLM added later
			9	>0.5/4	7H11/MGIT		141-142insC		DLM resistance appeared
n/a	Delhi-CAS	MDR	0	0.03/0.5	7H11/MGIT				AMK; LFX; DCS; ETH; PZA; EMB; Vit B6 taken previously for 20 months	Cured	[29]
			2	0.06	7H11			P478G	re-enrolled with BDQ; CFZ containing regimen
			5	0.5/4	7H11/MGIT		141-142insC	P478G
n/a	Delhi-CAS	MDR	0	0.06/0.25	7H11/MGIT				AMK; LFX; ETH; DCS; PZA; PAS; Vit B6 taken previously for 17 months	Failure to culture convert	[29]
			1	0.06	7H11				re-enrolled with BDQ; CFZ containing regimen
			6	0.25/2	7H11/MGIT		T59G
n/a	Delhi-CAS	XDR	0	0.03/0.25	7H11/MGIT				CAP; MFX; DCS; ETH; CFZ; PZA; ACL taken for 20 months	Treatment ongoing	[29]
			2	0.03	7H11
			7	0.25/2	7H11/MGIT		138-139insG
n/a	Delhi-CAS	XDR	0	0.03/0.5	7H11/MGIT				CAP; MFX; DCS; ETH; CFZ; PZA; PAS; CLR; ACL; INH; EMB; Vit B6 taken for 14 months	Failure to culture convert	[29]
			1	0.06/1	7H11/MGIT
			3	0.125/2	7H11/MGIT		138-139insG
			6	0.125/2	7H11/MGIT		138-139insG		CAP; MFX; DCS; ETH; CFZ; LZD; PAS; PZA; ACL; Vit B6 taken for 12 months
n/a	Euro-American	XDR	0	0.03/0.5	7H11/MGIT					Failure to culture convert	[29]
			1	0.5/4	7H11/MGIT		192-193insG
57, m, China	n/a	MDR	Baseline	0.25	7H9		G326C			Culture conversion (sputum culture conversion after 4 weeks)	[38]
29, f, China	n/a	MDR	Baseline	0.25	7H9		C257T			Culture conversion (sputum culture conversion after 2 weeks)	[38]
56, m, China	n/a	MDR	Baseline	0.25	7H9		330delA			Defaulted	[38]
30, f, China	n/a	XDR	Baseline	0.5	7H9					Culture conversion (sputum culture conversion after 2 weeks)	[38]
33, m, China	n/a	MDR	Baseline	0.25	7H9					Culture conversion (sputum culture conversion after 2 weeks)	[38]
39, m, China	n/a	MDR	Baseline	0.25	7H9					Culture conversion (sputum culture conversion after 8 weeks)	[38]
32, m, China	n/a	MDR	Baseline	0.03	7H9					Culture conversion (sputum culture conversion after 8 weeks)	[38]
			last isolate prior to culture conversion	0.5	7H9
52, f, China	n/a	XDR	Baseline	0.03	7H9					Culture conversion	[38]
			last isolate prior to culture conversion	0.25	7H9		Deletion G in codon 121
57, m, China	n/a	XDR	Baseline	0.06	7H9					Culture conversion	[38]
			last isolate prior to culture conversion	0.25	7H9		Insertion C in codon 49
50, m, China	n/a	pre-XDR	Baseline	0.03	7H9					Culture conversion	[38]
			last isolate prior to culture conversion	0.25	7H9		Insertion C in codon 49
19, m, China	n/a	pre-XDR	Baseline	0.03	7H9					Culture conversion (sputum culture conversion after 8 weeks)	[38]
			last isolate prior to culture conversion	0.25	7H9
47, m, China	n/a	XDR	Baseline	0.03	7H9					Culture conversion (sputum culture conversion after 20 weeks)	[38]
			last isolate prior to culture conversion	0.12	7H9		G287A
58, m, China	n/a	MDR	Baseline	0.03	7H9					Culture conversion (sputum culture conversion after 8 weeks)	[38]
			last isolate prior to culture conversion	0.12	7H9		Insertion G in codon 46
24, m, China	n/a	pre-XDR	Baseline	0.03	7H9					Culture conversion (sputum culture conversion after 12 weeks)	[38]
			last isolate prior to culture conversion	0.12	7H9
26, m, China	n/a	XDR	Baseline	0.015	7H9					Culture conversion (sputum culture conversion after 24 weeks)	[38]
			last isolate prior to culture conversion	0.06	7H9
33, f, China	n/a	XDR	Baseline	0.015	7H9					Culture conversion (sputum culture conversion after 12 weeks)	[38]
			last isolate prior to culture conversion	0.06	7H9
32, m, China	n/a	XDR	Baseline	<0.008	7H9					Culture conversion (sputum culture conversion after 12 weeks)	[38]
			last isolate prior to culture conversion	0.03	7H9
